# Supplementary material for: A novel technique for measuring variations in DNA copy-number: competitive genomic polymerase chain reaction
Source: BMC Genomics. 2007 Jul 2;8:206. doi: 10.1186/1471-2164-8-206 (PMC1920520; doi:10.1186/1471-2164-8-206)
Supplement: Additional file 1 — The primer sequences for the whole genome. [file 1471-2164-8-206-S1.xls]

## Sheet: chr1(plate1,2)
locus name	length from PstI	Tm	primer	chr	band	bp from pter
Plate 1
GS16431	37	64	CTTGCAGCAAGCGTCTCGGA	chr1	p36.33	937389
GS15792	41	64	GTCTCCTGTCTTCCGCAGGT	chr1	p36.33	1288972
GS13249	45	62	GTGACAACGAGGTGGAAGGT	chr1	p36.33	2002046
GS16375	35	64	GTGACACGGTGTAGGCAGGA	chr1	p36.32	3256465
GS1075	53	56	GTGTCCTTTCTTATACACGT	chr1	p36.32	3829114
GS7301	43	62	GGGACTATAGGAGCACTGAC	chr1	p36.31	5633415
GS4901	49	64	CTCTCAGCTCCGTACTCCAC	chr1	p36.31	6638978
GS3271	53	60	GTACTCTGCACTACAGTGCA	chr1	p36.23	7969824
GS1769	37	62	GCACATTGCAGCAAGACCAG	chr1	p36.23	8848776
GS8047	37	58	GTAAATGTACGTCAGGTGGA	chr1	p36.22	10172920
GS12142	51	58	GAAATCATGCTGACACACGA	chr1	p36.22	11031921
GS9232	41	64	CCCCTGCATCTTGTGACAGC	chr1	p36.21	12500415
GS7943	49	62	CGACTCTGTCTGGAGATTGC	chr1	p36.21	13690499
GS14073	63	62	GTCTTGGCGCTGTATACTCC	chr1	p36.21	14816991
GS7271	51	64	GTTGTGAGCCAGACCGAGTC	chr1	p36.13	16010595
GS4141	41	60	CTCCAGAGAGACTTCTAGCA	chr1	p36.13	17142140
GS13121	49	60	CATGCTATGGCTCTCTACCA	chr1	p36.13	18459720
GS8308	65	62	GTTAAACGCCTCCACAGGTG	chr1	p36.13	19404524
GS4678	43	62	TAGAGACATAGCGCCACCTG	chr1	p36.12	20565774
GS5773	49	60	CTCTTGGCATCTTCAGAGTG	chr1	p36.12	21637792
GS9671	41	60	GTGCACTCTCGTCAATTCTC	chr1	p36.12	22987407
GS3071	39	58	AATGAAATGGTGACGTCGCT	chr1	p36.11	23881641
GS7434	59	62	GTCTCAGATGCCACTCTGTG	chr1	p36.11	25100352
GS4828	51	60	GTAAGCTACTCTAGGTCCAG	chr1	p36.11	26475494
GS1888	43	62	GTGCACGATGTGGTTGTCGT	chr1	p36.11	27370522
GS9449	47	58	GTTAGTGACTACCCAAAGCT	chr1	p35.3	28726637
GS12062	53	64	CTGTGAGAAGTGCCAGGTCC	chr1	p35.3	29464157
GS13399	37	64	CTCACTGCCTACACACCGCT	chr1	p35.2	31013150
GS5003	35	60	TGTGGTCTACCACTGTTGTC	chr1	p35.1	32180483
GS8493	41	60	TTGCCTAGGTTGCATCTTGG	chr1	p35.1	33806022
GS3603	35	60	GTCAAGAACGGTGATTCCTG	chr1	p34.3	34536283
GS12983	41	64	AAGGTAGTCCCTGCTGGAGC	chr1	p34.3	35701284
GS1536	65	62	CAAAGAGAGGCTGTCACGAC	chr1	p34.3	36593578
GS18427	65	58	AGTTGCCTTCTCTTAAGGCT	chr1	p34.3	37952166
GS3105	39	60	GTCTTATCTGGTCGCTAACC	chr1	p34.3	39609751
GS11407	65	62	CCATGCTGACGAGGTTAGAC	chr1	p34.2	40386693
GS17432	51	64	ATGGCACTGTCGGAGCACAC	chr1	p34.2	41152774
GS8016	37	60	ACTCACCTGGATGTAGACTG	chr1	p34.2	42288291
GS1935	45	64	CAGCAGACGTGACAGGAGCT	chr1	p34.2	43748038
GS3561	45	62	ATGAGAAGGTCGCTCCTTCC	chr1	p34.1	44894132
GS10312	45	64	ACCAGCCACACCGGTATGTG	chr1	p34.1	45755451
GS6830	59	60	TTTCAATCCAGCACAGCTGC	chr1	p33	47283986
GS16832	59	58	TGGTCACAGATGAATGTGGT	chr1	p33	48470507
GS5090	39	58	TGTTTTGTTGGGAGCTAGCT	chr1	p33	50141181
GS15912	37	60	GCTGTTCCTGAGTATGACCT	chr1	p32.3	50617338
GS6895	41	64	TCTGGACCAGAGCCGTTACC	chr1	p32.3	51976512
GS4837	45	62	GTCAGTCCCAAGTGTACAGC	chr1	p32.3	53074760
GS8371	43	60	TTTCGCTATCCAGCATGACC	chr1	p32.3	54398490
GS5728	55	60	GTGTATTCCGTAAGCCAGTG	chr1	p32.3	55286250
GS13839	39	64	GTTCTCGGCTGTCATGCCTG	chr1	p32.2	56684875
GS7375	43	60	GCTGGTCAGTATTTCAGCAG	chr1	p32.2	57247341
GS7164	57	58	TGTGTACAGTTCTGCTTGGT	chr1	p32.1	58762096
GS8335	53	64	GTGAGGCTCCAGTGGTAGCT	chr1	p32.1	60064049
GS12446	39	62	CCATTGGTCTGGATGGTTCC	chr1	p31.3	62350224
GS14501	65	58	TTCAGGTAGCTTTGCATTCC	chr1	p31.3	63052300
GS12726	43	62	GTGGCCGTGTAATGATGAGC	chr1	p31.3	65014226
GS14730	59	58	AATGTGTGCTGAACTGAGTC	chr1	p31.2	65620544
GS8317	43	56	AGTGCATATCTTGACAATGC	chr1	p31.2	66981192
GS15521	59	58	GAGGAGAGTACACTTAACTG	chr1	p31.2	68371660
GS10187	63	62	CACTGCATTAGCTGGTGCCA	chr1	p31.1	70410008
GS14403	61	56	GTCCTCTTTTCAATTAGCTC	chr1	p31.1	71592599
GS15536	43	62	TGTGAGCAGGAGTCAAGTCC	chr1	p31.1	74945821
GS17534	37	58	TCCCTTGCCACTTAAATCAG	chr1	p31.1	75976663
GS13022	37	60	CTCCCATCATTGATGGAGTG	chr1	p31.1	77734887
GS902	65	60	TCTGCCAACTTGGTTCACGT	chr1	p31.1	78067359
GS2353	41	62	GTCTGACTCAGACGTCAGCT	chr1	p31.1	78407247
GS8213	53	56	CTGAATAGCCATATACAGCA	chr1	p31.1	79077013
GS5563	51	60	ACTATGGCTATGGCAGTCCT	chr1	p31.1	81605499
GS14230	43	62	CTGGTTCATTCGGTGCTGTC	chr1	p31.1	82167119
GS14350	57	62	CTACCAGACCGTGCATTACG	chr1	p31.1	84036530
GS15681	37	60	CTGACTCACCGTATTTCCAG	chr1	p22.3	85498174
GS7978	37	64	GTCAAGAGGCACAGACCGAG	chr1	p22.3	86681346
GS14164	35	58	TTCCACACCTTCACATAAGG	chr1	p22.3	87533100
GS18288	39	58	CAATTCAGCTTAACACCTCC	chr1	p22.2	88707351
GS6978	63	58	GTCCCTAGTTCAGTATAACC	chr1	p22.2	90217312
GS9503	49	60	GTTATGCCAACAGCGAAGCT	chr1	p22.1	91712465
GS6386	61	56	GTTATAAAGGAGGAGTATGG	chr1	p22.1	92693842
GS11274	51	62	CCTGGATACACCGACTATGG	chr1	p22.1	93751754
GS4746	55	60	AGTTCTCATACAGAGGCTCC	chr1	p21.3	94713588
GS2511	55	56	CACTCTTCCAATTACTATGC	chr1	p21.3	95377325
GS14655	51	56	TTGAGAGGAATTATCCTGGT	chr1	p21.3	97011104
GS16534	53	60	CTCTAATCACCTTGGACTGG	chr1	p21.3	97890307
GS9722	39	62	TGCCCCACTAGACACTTGTC	chr1	p21.3	99434490
GS17564	65	60	TGCCATCTGCTAAACAGAGG	chr1	p21.2	100249377
GS12513	63	62	AACAATGACCCACGGACACC	chr1	p21.2	101255578
GS5897	35	56	GCTGTATGATTAACCATTGC	chr1	p21.1	103051604
GS8126	35	64	GGCCACGCATTTGCAGAAGC	chr1	p13.3	108393999
GS5589	35	58	GTGCTTGCTAATATCGTCAC	chr1	p13.3	108946667
GS15215	51	58	AGGAACTATACCTTCACGTG	chr1	p13.3	109346404
GS4604	37	60	AATGTACAGTGCACACGGTC	chr1	p13.3	109554289
GS15592	51	64	CAGCTGTCGGTCCTAGTGCA	chr1	p13.3	110004420
GS14699	35	58	GGTGCTAGTTCTAAAGTGGT	chr1	p13.3	110624324
GS13941	49	64	TGAGGATGCCAAGCCAGCGA	chr1	p13.2	111698029
GS7306	43	64	CTGTACGACCGGAGTCTGGA	chr1	p13.2	112949433
GS14896	39	58	GTGGTCAAAACCTAGAACAC	chr1	p13.2	114658001
GS5379	63	62	GCATGTAGTCATCCTCCTGG	chr1	p13.1	116118721
Plate 2
GS8125	37	64	TTGAGACCCAGTGGCTGGTG	chr1	p13.1	116758730
GS490	57	62	CTCCACGAGTACTCTGTAGC	chr1	p12	117875853
GS18241	63	56	GTTGTACGTATGTTCATTGG	chr1	p12	118203042
GS5691	45	62	GTAAACACGTCCAGTGCAGC	chr1	p12	119990085
GS6742	45	58	GTTCTTTACCTGGAAGACAC	chr1	p12	120173987
GS3193	61	56	GATAAGGACTATGTGAAGGA	chr1	q21.1	142318653
GS14945	35	60	CCTCAAGTAACCCATGACAC	chr1	q21.1	142780765
GS4742	47	62	GTTCCGGATACCCTTTGCTC	chr1	q21.1	143069613
GS17759	43	64	CTCAGGTATTCCGGTGGCTC	chr1	q21.1	144320975
GS18251	39	64	GTGACCATGCCCCTATGGGA	chr1	q21.1	146019675
GS17127	61	56	GTAAAGCATAAAGCATCACC	chr1	q21.2	146877160
GS1116	47	64	GCAGGCGAATCAGATGCCAC	chr1	q21.2	147342667
GS4282	49	58	CCATGTCAGAGTTAATCACG	chr1	q21.2	148075755
GS9121	39	62	GGATTGCTCTTGCCAGACCA	chr1	q21.3	149223645
GS6520	43	60	TAGACACTGAATCCGGTTGG	chr1	q21.3	150353296
GS17401	61	62	GTAGACTAGACCTTCGGGAC	chr1	q21.3	150732457
GS6489	63	60	ACATCCAATTGCCTCCTCTC	chr1	q22	151502465
GS7119	51	56	TCCCTCTTATCAGTTAAGTG	chr1	q22	152683161
GS13594	61	60	GTAACACTATGCCAGAGCCT	chr1	q23.1	153911090
GS174	55	60	GTATATGACAGTACGCCAGC	chr1	q23.1	154960726
GS1713	65	58	TGATGATAATGGCAGCAGTG	chr1	q23.2	156364139
GS13917	49	64	CCTGAGGAGTGCCAAGTGAC	chr1	q23.2	157067114
GS3581	45	58	GTTCCATGAACACATAGCCA	chr1	q23.3	157826311
GS11832	47	60	CAGCTTGCAATGGCAAATGC	chr1	q23.3	158665849
GS14444	57	60	GAAACCAACACTGCTCACAC	chr1	q23.3	159779077
GS15318	55	60	TGGCAAGTCTACTGGATTGG	chr1	q23.3	161194300
GS12164	65	62	TGTCAAGCACAGTGTGCACG	chr1	q24.1	162347643
GS588	41	64	CTGGATGGACGCTGAACTGC	chr1	q24.1	163548502
GS15756	59	64	CATGGACCAGCTTCAGCCAG	chr1	q24.2	164242350
GS4513	53	60	ATAGACTCATGCCTGACCTC	chr1	q24.2	165388308
GS7445	55	58	CTAGTAGCACAGTTTACTCC	chr1	q24.2	166555054
GS1960	65	58	ATGGTCATCATACTGTGGAG	chr1	q24.3	167814247
GS7922	51	60	TTTGACTACTGGTGCTGCCA	chr1	q24.3	168241649
GS17155	35	58	AGAACAAGCATACAGTCTGG	chr1	q25.1	170475085
GS6693	63	62	TTACTCTACCGAGCCTCGTG	chr1	q25.1	171687395
GS12719	49	58	TTTCCCAATCATGCAGATGG	chr1	q25.2	173564900
GS15718	65	64	GTCCATTGCCTGCACGAGTC	chr1	q25.2	175240091
GS10857	59	60	ACACGTAACGACAAGTCCAG	chr1	q25.2	176054409
GS9737	39	60	GTTTCATGCTGCTAGCTCTG	chr1	q25.2	176979297
GS14080	43	58	GTCAGTTGTTAGCCTATCTG	chr1	q25.3	178519371
GS11756	41	60	GTCATCTGACTGTCCATGCA	chr1	q25.3	179313244
GS12462	41	56	ATTTGTCACCATCACATCGT	chr1	q25.3	180248311
GS13938	61	58	TTGGTCCGTTTGTTACTAGG	chr1	q25.3	181798970
GS18329	65	56	GTCAACAATTCTGGTAAGCT	chr1	q31.1	182880811
GS17525	41	60	GTGAGGCATCTTGACTTTCC	chr1	q31.1	183700070
GS7615	55	56	TTTGGTCGTGTCATAATCCA	chr1	q31.1	186798836
GS5045	61	56	GATGCCATATGACATTTCTC	chr1	q31.2	189789489
GS11519	41	62	ACCACTGATGTAGAGGGCCT	chr1	q31.3	193428559
GS3965	55	60	TATACCTCTCAGGTAGGCCT	chr1	q31.3	194205390
GS11706	59	62	AGCCTAGGTACACTCTCACC	chr1	q31.3	195031652
GS3785	37	60	GAACATCTGTTTCCGACTCC	chr1	q32.1	196777115
GS17751	65	64	ATCTAAGGGAGGGCTGGCAC	chr1	q32.1	197567682
GS17439	47	64	TCTGCTCAGCCGCAACATGG	chr1	q32.1	198600384
GS17612	37	64	CTGTCGGCGAGAGAAGAGAG	chr1	q32.1	199589777
GS15695	37	58	GTGTAAACTTAAGCGCTGCT	chr1	q32.1	200106953
GS14563	55	64	CTCCTTCCTAACGGAGCTGC	chr1	q32.1	201329475
GS10790	35	64	CTTCTGACACCTGCGGTGCT	chr1	q32.1	202086618
GS13488	35	60	CTCCATGGAATATGCTGGGA	chr1	q32.1	202818282
GS13422	37	56	GTCACGTAGATTATCATCTG	chr1	q32.2	203670200
GS1246	35	58	TAAGAATTGCAGCACAGCCA	chr1	q32.2	204364163
GS10087	47	60	GGCAAGTGCAATAGTCATCC	chr1	q32.2	205984885
GS1563	51	64	TCACACGCTCCTCGCTAGAC	chr1	q32.2	206794525
GS15487	35	60	CTGTAAAGACAGCCAAGTGC	chr1	q32.3	208139429
GS2098	53	60	TTCACACTGGTGTAACCAGC	chr1	q32.3	209353567
GS17615	61	56	GTATTATCCAGAGAAGACCA	chr1	q32.3	209812041
GS14764	51	60	ACTCCAGAGTGATATGCCTG	chr1	q41	210915405
GS14907	37	64	GTCAGCAGCTCTACTGCTGC	chr1	q41	213064534
GS8800	37	56	TCAGGAAGTTAATCCATCTG	chr1	q41	214440728
GS16747	51	56	TTACCCGCACATAAAATGTC	chr1	q41	215768425
GS2417	37	62	GGAAGAGCAACAGCCTAGGA	chr1	q41	216480462
GS16278	35	60	GTATGGGTGTTTCCGTTGCT	chr1	q41	217372829
GS14810	43	60	CATCTGTTCATGACTCCTGG	chr1	q41	219108578
GS6270	41	64	GTGAGCACTGGCCTCTACGT	chr1	q42.11	220277753
GS10357	41	58	AAACTCTGTCTTGCAAGTCC	chr1	q42.12	220892649
GS11899	47	60	CTCGACCTTTAGTGTTCCCA	chr1	q42.12	222339194
GS4102	53	62	ATGCCAGGTCTGCATCACAG	chr1	q42.13	223482332
GS4285	51	58	GTGTTACTTCAAAGCACCTC	chr1	q42.13	224585448
GS2004	35	62	GTGCAGAGGCCTGTTAAAGC	chr1	q42.13	225745535
GS16143	43	62	GGTCTAAGTGTGCTGCATGG	chr1	q42.2	227145434
GS2726	55	58	GTTCAAAAGTCGCTTCTGTG	chr1	q42.2	227711711
GS17577	41	60	GAAGAGAAGAGGTCCATGAG	chr1	q42.2	229255341
GS4234	35	58	GTTCAGACTATAGAGGTCAC	chr1	q42.2	230124709
GS10234	45	60	GTTTACTTCACCAGCACGGA	chr1	q42.3	231042131
GS14274	59	60	TTCCACGATACCATGCACCT	chr1	q42.3	232705070
GS10679	61	58	ATGCTGGTATGTTAGGTGGA	chr1	q43	233862694
GS17266	61	56	AAGACCAGCTAATTGATGCA	chr1	q43	236635302
GS7240	53	58	GTGCTGTTTAGACGAAAGGT	chr1	q43	237100078
GS13804	39	58	GTATAATGGATAGGTGGGCA	chr1	q43	237263100
GS12581	55	64	ATGCCAACGCTGCACAGCCT	chr1	q43	238079575
GS4526	61	62	AAGGCCAATGCGTGTCTGGA	chr1	q44	239973628
GS2807	49	56	GTTTGTGAACCATAGTTACC	chr1	q44	240551034
GS9797	65	56	CTCATAGCTATCTCATAGCA	chr1	q44	241341216
GS7365	65	56	CTCATAGCTATCTCATAGCA	chr1	q44	241341216
GS8050	41	58	GTTGACAAAGAATGCCTCTC	chr1	q44	242685063
GS12588	53	64	CAGGCTTAGCTAGGGCACCA	chr1	q44	243580152
GS17633	37	60	TTTGGCAAGAGCTCTACGCT	chr1	q44	245351865

## Sheet: chr2(plate3,4)
locus name	length from PstI	Tm	primer	chr	band	bp from pter
Plate 3
GS10147	35	64	CTGACCACCTGTGCAAGGTC	chr2	p25.3	220304
GS3791	65	64	GTAACAGCACCAGCTGGACG	chr2	p25.3	1608153
GS11581	65	58	TTTGTCTCGCGGATTTATCC	chr2	p25.3	3181134
GS2949	45	64	GTGCACGTTCGTGAGGAGGA	chr2	p25.2	5020280
GS13441	61	62	GTGTCTGAAAGCTGGGACAC	chr2	p25.2	6077066
GS14462	37	60	GTGGTGTAAATACGCTGGGA	chr2	p25.1	7509466
GS2081	45	62	GTCAAGCTGAAGGGGATTGG	chr2	p25.1	8777908
GS10512	39	64	GTGCTTGAGCTCTCTGCCCT	chr2	p25.1	9491949
GS2088	45	66	CTGCCCTTGCTGAACCCACC	chr2	p25.1	10868775
GS4793	45	62	GGGATGTATCCCTCATGCAG	chr2	p25.1	11917470
GS13463	35	62	GTTTTGCCCAGGTTCGTCTG	chr2	p24.3	12827901
GS15814	43	60	GTGTAGCCTATATCCAGCAC	chr2	p24.3	14740274
GS18240	35	56	AAATCTGATGGACCTAACTG	chr2	p24.3	15311944
GS5830	39	62	TATGGTTCAGGCAGGTGAGC	chr2	p24.3	15854580
GS13293	43	62	CTCCAGTCGGAGTAACTTCC	chr2	p24.3	16662899
N-myc_1		54	TTAGAGAGCTTCCAATTAAG
N-myc_2		66	GTGCGGTTGTCTGCGTGCTC
GS136	43	62	CTCCAGTCGGAGTAACTTCC	chr2	p24.3	16662899
GS16533	35	62	TTCCTCCTTGCGTTCCTGGT	chr2	p24.2	18034265
GS5246	43	60	TTCTGAGCTCTCGATGAGCA	chr2	p24.1	20006127
GS11674	65	60	GTCATCTTCTAGGACTCTCC	chr2	p24.1	20803205
GS1656	63	60	GTGGCTAACTTCAATCCCCT	chr2	p24.1	21141221
GS14136	57	58	CTGACATGCAGTACATAAGC	chr2	p24.1	23894613
GS510	53	60	ATTAGACCAGGGCCAAACTC	chr2	p23.3	24908600
GS18353	55	66	GTAGCAGCTCGGCAGGAGTC	chr2	p23.3	25415466
GS17841	51	58	GTAAGGATGTAGACGAAGCT	chr2	p23.3	26862572
GS2561	45	60	CTACCTAACCCTCTGTTAGC	chr2	p23.2	27920964
GS648	61	60	ATGCATATCCAGCAGAGACC	chr2	p23.2	29176870
GS14191	41	66	GTCTCCACCCTTGGGTGTGC	chr2	p23.1	30400707
GS16310	61	64	TTGCACTGTAGCCACGCCTC	chr2	p23.1	31391329
GS18347	49	64	GTCTAACCTGAGGCCGTAGG	chr2	p22.3	32759227
GS17484	53	56	TTATCCAGCTTAATCACAGC	chr2	p22.3	33701067
GS3056	43	60	CTTGGGTACTACTGTCAAGG	chr2	p22.2	36692397
GS16016	51	60	TTCTTGGCTGCTTAACCAGC	chr2	p22.2	37330903
GS10465	63	58	CTAAAATAGCTCCACACCTG	chr2	p22.1	38695386
GS14616	51	60	GTCCATCAAACCCAAGACCA	chr2	p22.1	39134120
GS5369	61	58	CTGTTAATGACCACTCAAGC	chr2	p22.1	41065474
GS892	61	58	CTCTTAGGGTTGATAGACCA	chr2	p21	42482098
GS12318	41	60	GTCAAGGTTCTTAAGCCTCC	chr2	p21	43702651
GS360	63	60	CAAGGTCAGCATATGCAGTG	chr2	p21	44638072
GS9780	61	60	ACATACTATGTGCCCAGACC	chr2	p21	45528488
GS856	35	64	GTAGGCATCGCAGAGCACTG	chr2	p21	47217449
GS17904	45	56	GTATTATACCACCATCAGCT	chr2	p16.3	48651210
GS8242	53	64	CAGGTCACTATGGTGGCCTG	chr2	p16.3	49009398
GS5732	51	60	GGAAAGCTACCATCAGAAGC	chr2	p16.3	50993218
GS5069	63	60	CTTCATAGGTGCAACAGACC	chr2	p16.2	53107708
GS13737	39	60	GGACTCTTGGTATATCCACG	chr2	p16.2	53992689
GS18419	65	64	GTACCGTGAGAACGTCGCTC	chr2	p16.1	55421342
GS12202	51	56	CAGTAATATCCTGTTAGAGC	chr2	p16.1	57604763
GS16830	55	58	GTCCTTAATTACCGAGTTGC	chr2	p16.1	58381809
GS7419	45	64	GTGCCAGAACACGAGAGGAG	chr2	p16.1	60720221
GS7373	47	56	ATCCACAGACATACTTTAGC	chr2	p15	61624493
GS4582	59	60	TTGCCTGATTGCCGAATCTC	chr2	p15	62370921
GS14696	63	66	GTGAGGACAACGCAGGGGTG	chr2	p14	64019523
GS16535	37	64	CTCACTCCACCCTAGTGGGA	chr2	p14	65214899
GS6727	47	58	CTATGGCTTCTTTAACCCTC	chr2	p14	65472757
GS12201	63	58	GGGTAGTATATAAGGCAGTG	chr2	p14	67551473
GS2156	43	62	CGTGGGTAAGCATACTGTGG	chr2	p13.3	68526332
GS13268	65	62	CTTGTATGGTCACGGCTGCT	chr2	p13.3	69625232
GS10317	61	62	GTGAGCAACTTGAGCACACC	chr2	p13.3	71295757
GS13348	47	64	GTACCTCCTAACCAGGCCAG	chr2	p13.2	72280342
GS16287	41	58	TTAAGAGCTGTTCAACGTGG	chr2	p13.1	74009601
GS7617	57	60	TTTCTTCCAGGCAAGTCGAG	chr2	p13.1	74675973
GS11288	45	56	CTTACAATCTAAGTCCACGT	chr2	p12	75793474
GS12754	65	60	GTTCTCAGGGATATCTGCGA	chr2	p12	77658495
GS16265	47	56	CTAAATTGAACCAGATGGAC	chr2	p12	79213943
GS3211	37	60	TGTAACGTGTTACCCACACC	chr2	p12	79267102
GS1284	37	60	GTACTAACATGGGCACAGGA	chr2	p11.2	84959223
GS17409	65	58	TTTACTGAGCGCATTAGCGT	chr2	p11.2	85733467
GS18190	59	62	GTGCTAAGGAGCACAGTTCG	chr2	p11.2	85924925
GS10642	51	66	GCCGCTTGGTCCAAGGAGAC	chr2	p11.2	86908739
GS9154	65	60	AAGCGTCTAGTCACAGACAG	chr2	p11.2	87657463
GS11006	53	62	CTAGCAGTGAGACCAAGTCC	chr2	p11.2	89021752
GS7886	63	64	CCATCCGGTGTTTCCTGCAC	chr2	p11.2	89391434
GS1448	51	66	GTCGACCTTCCGCTCAGCAC	chr2	q11.1	95131442
GS3503	55	62	CTAGCTAGCTAGCCTTGCTG	chr2	q11.2	96453961
GS15703	55	62	AGACAACTGTAGTCGCCACC	chr2	q11.2	97810109
GS14669	55	62	CAGCTGGTTACGACAGAAGG	chr2	q11.2	98867742
GS15091	37	66	GTGCCAGCTGAGCGGAACCA	chr2	q11.2	100339933
GS13981	45	58	ATTCATATTGACGAGGCCAC	chr2	q11.2	101426032
GS4374	35	56	GTAACTGACAACTATACTCC	chr2	q12.1	102799509
GS12932	61	60	GTTTCTGGGTGATACTGTGC	chr2	q12.1	104940849
GS3558	49	62	CTTGGTGCACTGGCTATGCT	chr2	q12.1	105438087
GS1258	41	62	GTCCCTAGTACAAGAGGAGG	chr2	q12.2	106182927
GS7808	45	62	CCTCTCAACTCTGAGCATGG	chr2	q12.3	108401178
GS12665	61	60	TTCTCAGAAGCTCTCGACGA	chr2	q13	109616600
GS11685	35	66	GTTCCAGCCGAGCAGGTCCT	chr2	q13	110230880
GS10602	63	58	GTAATGAGGTTACTAGGAGG	chr2	q13	112591906
GS14698	41	64	GACAGAGGCTCCACCATGCA	chr2	q13	113701274
GS6150	57	56	CACTTATCACACACTATGAC	chr2	q14.1	114442139
GS12043	65	60	CAGTGTGCGTTTGGATAACC	chr2	q14.1	118307503
GS2388	45	66	GTCAGACGCTGCACTCCACG	chr2	q14.2	119468308
GS15177	37	62	GAGCCATGACCAAACCAGAG	chr2	q14.2	120691646
GS6422	41	62	CACAGTAACCGTGCTTCCAC	chr2	q14.2	121690726
GS15253	43	66	GCACCTCCGAAGCTGTCAGC	chr2	q14.3	122250997
GS14839	47	60	ACAGTGAGCGAGTGTAAACG	chr2	q14.3	125388079
Plate4
GS11597	65	62	CACACAAGGCCAGATGTGCA	chr2	q14.3	126225173
GS2613	57	64	GTGCTTGGACCAGAAGGCCA	chr2	q14.3	127896724
GS7863	57	62	GTGCACGTTGGAAGACAGAG	chr2	q14.3	128664915
GS3438	63	58	GTCTGAATAAACCGTCTGTG	chr2	q21.1	130820420
GS13436	43	60	TTGCTGTCCAGCCTAATGAG	chr2	q21.1	131623807
GS11030	43	64	GGAACCCAGACCGTGATGGT	chr2	q21.2	132844170
GS7208	51	56	TTATGTGAGTCCAAGAATGG	chr2	q21.2	133824357
GS16308	37	62	GTGCATGGTGCTATGTCTGC	chr2	q21.3	135037096
GS17370	45	64	CACAGTGGCAAGCATCCTGC	chr2	q21.3	136713044
GS15117	41	62	TTGAGAACCCTGGAGCTTCC	chr2	q22.1	138572532
GS1873	55	58	ATTGTGACTGTCGTTACCCA	chr2	q22.1	138610223
GS9763	43	56	GTGTTCTTAGTCAAAGTACC	chr2	q22.1	140600775
GS12289	41	60	GTGCTATGTGTAAAGGCTGC	chr2	q22.3	144309103
GS8176	41	58	GTCACTTCCATCGATATGTG	chr2	q22.3	145052995
GS12390	63	62	GAGGAGAGTGACAACTCTCC	chr2	q23.1	148527055
GS14306	53	58	GTACTCCAGAGGTATTTTGC	chr2	q23.2	149711775
GS2250	37	56	AGATATAGAAAGCCTAGCCA	chr2	q23.3	151138896
GS8688	51	56	CTTGAGAACTTAGGTAACAG	chr2	q23.3	152167709
GS14740	39	56	CAAAACTCAGAAGAAGTCCT	chr2	q23.3	153234554
GS15944	43	56	ACTCTAAGTTTATGTGCCCA	chr2	q23.3	153340860
GS15683	61	58	GTTTATTCATTCAGCGCTCC	chr2	q24.1	156669546
GS8646	35	60	AACTACCCACTGAGTCTACC	chr2	q24.1	158220096
GS8895	57	60	GGAAGAACTGTGGTTGAGCA	chr2	q24.1	159268766
GS3710	63	60	GTGAGCATTGAGAACCAGAG	chr2	q24.2	160496143
GS6871	63	62	GTGCCACTTAGTACCACCGA	chr2	q24.2	161917396
GS8279	49	56	GTATTTACTATCTCTGGCAC	chr2	q24.2	162832426
GS14067	57	60	GCAGTCAGAGCAGATATGTC	chr2	q24.3	164293677
GS14747	57	60	TCCATGGTGTGGTACTTGAG	chr2	q24.3	165357957
GS13070	41	62	GTGAGTAATGGCGTGGATGG	chr2	q24.3	166669868
GS10815	41	60	CTGCTCTAAATCAGGACCTG	chr2	q24.3	167092973
GS5021	35	62	GCGTGACCTAACATGACAGG	chr2	q24.3	168863680
GS6719	51	58	GTAAAACCTTGATGCCTAGG	chr2	q31.1	169773204
GS2338	35	62	GGTTCTGGTGCAAACACGTC	chr2	q31.1	170770052
GS13909	45	62	CTCCGTGATGATTGGCTCTG	chr2	q31.1	172770360
GS12509	37	64	CCCCTTCTCTCCATTCGCGT	chr2	q31.1	173925211
GS840	57	62	TCAAGCTGGGTACAAGCAGC	chr2	q31.1	175307415
GS16863	63	62	GCTCAGAGCACGACTTAAGC	chr2	q31.1	176626350
GS12363	51	58	CAGCCAATTTACTGGAACTC	chr2	q31.2	177932896
GS3053	49	58	TCCTCTTTAAGCACTCTCAG	chr2	q31.2	178798340
GS9081	39	56	AGAGCAACATCAATCAAGAG	chr2	q31.2	179803112
GS9030	47	64	GGCCCAACAGTGAATGGAGG	chr2	q31.3	181697942
GS13011	51	64	CTGCCCGTTAGCTGTACTCC	chr2	q31.3	182373767
GS12283	61	56	CTCTGTTTGATAATGACACC	chr2	q32.1	183455197
GS7095	35	56	CTTCCAATCAGAAGTTTGTG	chr2	q32.1	183516476
GS4865	65	60	GCTCATATTCCCTCAGTTGC	chr2	q32.1	186479633
GS2910	53	56	TCTGTCAACAACCAAATGAC	chr2	q32.1	187196488
GS5149	55	60	TCTCTAGACAGAACTGGCGT	chr2	q32.2	189673144
GS12972	61	60	CTTGGAATTGAGTGGCAGGT	chr2	q32.2	190560115
GS12333	43	60	CACCTTTGACCAGCAATGGA	chr2	q32.2	191721186
GS14361	63	58	TGTTCTAGAGAGTTCCTGAC	chr2	q32.3	192649553
GS17036	45	64	CTCGAGTGAACGACCCTTCC	chr2	q32.3	196348576
GS634	53	56	GTTATCACTAAGACGTTGTC	chr2	q33.1	197670857
GS16054	41	62	ACAGCAGCTTGTCAGCTAGG	chr2	q33.1	198397225
GS2966	43	62	GTTCTGGTGGATGGGTACAC	chr2	q33.1	200497437
GS2145	51	56	GTCATCAACATATGTTCCAC	chr2	q33.1	201351549
GS13502	51	60	TTGCCAACCACGAAAGATGC	chr2	q33.1	202395407
GS13302	65	64	GTTCCTCGAGAGACTCGGTC	chr2	q33.2	203455907
GS18086	55	60	GTAGCCGTGTTATTGTGCTG	chr2	q33.2	204131418
GS7915	53	64	GTCCAGCCATAACTGGCCGT	chr2	q33.3	206386928
GS14756	35	56	ATTGATGGATGACAAGTCTC	chr2	q33.3	207479258
GS11492	47	58	GTTAACCTGCATACTGTAGC	chr2	q33.3	208448603
GS13082	43	58	TTTATCATAGGTGGCACGAC	chr2	q34	210426690
GS11453	39	60	GTTGTAGAGTGTCAGGAAGG	chr2	q34	211126504
GS14068	47	64	GCATCACCCCAGCTTCTAGC	chr2	q34	212244770
GS1171	37	58	ACTAGAACCAGTGTTCTCTC	chr2	q34	214009739
GS6930	59	64	TGCCACTGAGGACTGCTTGG	chr2	q35	216064352
GS10334	47	64	CTGATGAGGTGGAGCCATCG	chr2	q35	217165518
GS11121	37	62	AGTGAACGATGGTGGCAGCT	chr2	q35	218500117
GS2174	39	60	GTGATTGTAAGTGTCGCTGG	chr2	q35	219514753
GS6289	41	62	GTCAGCAACAGGGATACGAG	chr2	q35	220305335
GS14978	49	60	GTGATAGTCAGGTGTGTTCC	chr2	q35	221193525
GS4399	59	64	GTCACCGTCTTCACCGAGGT	chr2	q36.1	223248212
GS12735	43	60	ATGCTCTTTGATGGCCTGCT	chr2	q36.1	224287875
GS11871	47	62	ACATACTCACTGGCCCAAGG	chr2	q36.2	225149966
GS14831	53	58	TTGGAAGGTAGAATCTGCAC	chr2	q36.3	226866779
GS4032	45	56	ATAATTGTTCAGACCTCCTC	chr2	q36.3	227688475
GS15657	47	60	CTAGTCCAACTAGTCACCAC	chr2	q36.3	228511689
GS8137	49	64	CACTCGTGTGACCCACTCCA	chr2	q36.3	230053499
GS2777	41	64	CTTGGCATCCCTGAGCATGC	chr2	q37.1	231572542
GS1060	59	62	CTCTTGCGGTGATACAGTGC	chr2	q37.1	232971010
GS13554	47	64	GTGCAGAGGGCTGAAGAGCA	chr2	q37.1	233986584
GS12533	47	62	GTGCACAGAACTCACCTGAC	chr2	q37.1	234792894
GS148	37	62	GTGCACACTTGTGTGACGTG	chr2	q37.2	236380425
GS14972	57	58	ATCAATGAGGAATGTGGAGC	chr2	q37.3	237791817
GS13019	63	58	GTCAGTAAGTTCTGAGTTGG	chr2	q37.3	238919710
GS546	45	64	GTCGGTGCCAGAACTCAGAG	chr2	q37.3	239712276
GS578	37	60	GTCAGGATAGTAGTCGTTGC	chr2	q37.3	241236345
GS4221	61	58	GTGGAGATTAAAGAGGTTCC	chr2	q37.3	242422473

## Sheet: chr3(plate5,6)
locus name	length from PstI	Tm	primer	chr	band	bp from pter
Plate 5
GS17297	41	56	GTTTGAAATCTGGATAGGAC	chr3	p14.1	64043230
GS18191	59	56	GTACATTTGAGATAGTCACG	chr3	p14.1	65308281
GS17141	37	62	GTGAAGATGCCTACCGTGGT	chr3	p14.1	66516216
GS4503	43	60	GCATCTACCAGCACTATACC	chr3	p14.1	69116628
GS17792	47	56	ACTGGTAAATATCAGGACAG	chr3	p13	70101071
GS15595	55	58	TTTGTACAGTGAGTGAGGCT	chr3	p13	71099131
GS11046	65	64	GCTAGGGCACACTCATGGTC	chr3	p13	72187517
GS5321	51	62	GTCTATGAAGGCTCGCAGCA	chr3	p13	73642259
GS7068	63	62	AGACCTTTCGGGTCTCAGTG	chr3	p12.3	76425022
GS14580	47	58	ATAGACACGTCTCTCATCAC	chr3	p12.3	76940577
GS7693	43	62	TTAGGGCACGTGAGCAACAC	chr3	p12.3	78813789
GS8139	65	60	CTGGTGAACTATGTAGCTGC	chr3	p12.2	81266350
GS5720	35	56	GTGACTCAATGTAACATGAG	chr3	p12.2	81767329
GS13079	37	56	TCCCTTTGCATTAAGTATCC	chr3	p12.1	86202780
GS16434	45	58	TGTGCCCCTATGATTTAGAG	chr3	p11.1	88206072
GS7661	49	58	CTGAAATGAGCTGATGAGAG	chr3	q11.2	95067911
GS12373	49	64	CTGCTACACCATGGCACGTC	chr3	q11.2	95072469
GS17858	65	62	CTGGGGTTTGCATAGGAGGT	chr3	q11.2	99155831
GS12248	41	56	CTTCAAAGTAGCATAGACCT	chr3	q12.1	101055954
GS4406	37	60	ATACCTAGTCCTGCACATGC	chr3	q12.3	102773819
GS1841	57	62	AGTTGCCGAGAGCTCTTGGA	chr3	q12.3	103071743
GS7497	61	58	GAAACCCAGATGTCATTGGA	chr3	q13.11	104345050
GS5279	65	56	GAAAATTGACTTTCCAGGCA	chr3	q13.11	105571758
GS12973	47	64	ACGGGAGGGACACTTTGTCC	chr3	q13.11	107069953
GS10488	65	62	GTTGTCACTCGTGGAGAAGC	chr3	q13.12	108442338
GS16102	51	60	GTAAAGGACTGTGTCAGCAG	chr3	q13.12	109363676
GS4397	57	58	TTTCAAGAGGACGTCTTGCT	chr3	q13.13	110340802
GS10060	35	62	CCGCCATCTTCGTAGTTGTC	chr3	q13.2	113180586
GS8677	45	58	GTCTGCACTCTTACTAATGC	chr3	q13.2	114862146
GS12214	47	62	CAGAAGATGCCTCTGGTTGC	chr3	q13.31	115509668
GS14208	43	62	GTGGGTTCAAAAGAGGCTCC	chr3	q13.31	117004548
GS6371	63	64	GCAGGAAGACTGCTAGGAGC	chr3	q13.31	118211662
GS16680	53	64	GTAAGGCAGCGTTTGCCAGC	chr3	q13.32	120406812
GS16479	51	60	GTGATTCTACGGCATAGACG	chr3	q13.33	121596330
GS7226	45	62	CTGGATTCCATACTGGCCAC	chr3	q13.33	122838008
GS4081	41	58	GTATATACTCTCTCCAGGAG	chr3	q21.1	123777014
GS18183	35	62	CTTACTGTCATGCCTCCTGC	chr3	q21.1	124823228
GS3383	51	62	GCCCACATGTCGTGATTGTG	chr3	q21.2	126102029
GS9180	39	62	GTGCAGTCCAACCTGATGTG	chr3	q21.2	127301523
GS14016	55	64	GGAAGCCTGCCTTGAAGCAC	chr3	q21.2	128173630
GS10338	63	64	GTGCCAGCTGCTACGAACAC	chr3	q21.3	129283083
GS14949	43	64	CTGTGTGCGAACCTCCAGGA	chr3	q21.3	130217451
GS265	63	62	GTCCGTCTCTGAAATGCGTG	chr3	q21.3	130759315
GS14759	57	58	GAGTATGTAAGGTGGTTCAC	chr3	q21.3	132213418
GS14367	53	64	GTTGCAGTGCTCCCATGGCT	chr3	q22.1	132745418
GS14184	49	62	GAGGTGTAATGCTGGCTGGA	chr3	q22.1	134603139
GS11432	37	62	GTCCCAGCTCTGTAGTTGTG	chr3	q22.1	135673900
GS9745	41	62	GGTGAGGAAGGTGATGACCA	chr3	q22.3	137409586
GS12818	43	60	CTGATGCAAGTACAGACTCC	chr3	q22.3	138186675
GS14558	49	58	TTGAGACTTATCGGTCTCTC	chr3	q22.3	139433427
GS13415	51	64	TTCTGAGCTCAGTGCGCCTC	chr3	q23	140755646
GS14190	51	64	AGTGTGCAGCGAGTGCTCAG	chr3	q23	142493394
GS3587	41	62	CAACCTACCTGTCAAGGCCA	chr3	q23	142935338
GS12496	37	64	CAGGGAGTGTGGAGTCTAGC	chr3	q23	144175451
GS5705	43	58	AATTCGCTCATAGTCAGTGC	chr3	q24	145201075
GS6306	53	64	TCAGGCCATTCAGCAGGAGC	chr3	q24	147725551
GS13259	53	64	CTGCCGGCTAGTCAGTAAGG	chr3	q24	148605371
GS17894	37	62	CTGCACATGGGTCATTGGTG	chr3	q24	150084108
GS4415	39	58	GTTCACTGAATGAACACCGT	chr3	q25.1	151172477
GS7928	65	64	CAGCCCAAGGAACACGATGG	chr3	q25.1	152495349
GS3057	49	58	GCTCCAAGCATAATGAAGCT	chr3	q25.2	153658689
GS11584	51	60	GTCTGAGATACTGTTCCGAC	chr3	q25.2	154362104
GS9770	45	64	GTAGCCTGCGATGTAGGAGC	chr3	q25.31	156681646
GS12831	57	58	TTTTTACCTGTAGGGCATGG	chr3	q25.31	157034360
GS15606	47	60	ATCTACCTTGCAGCTAGAGC	chr3	q25.31	158350780
GS4396	37	58	ATGTGAAGATGAGCTGACTG	chr3	q25.32	159901582
GS13566	39	64	CTCAGGTCCCTCCAATGAGG	chr3	q25.33	161094381
GS14340	43	62	GTAACTCGTGCACTCAGCAC	chr3	q26.1	162271945
GS2987	53	64	CTGGCAGGCAGGATGTAGCT	chr3	q26.1	162443147
GS13025	51	56	CTGGCTATTAGACTAATCCA	chr3	q26.1	168651351
GS5988	47	56	ATTCAGACTTGTATTCCTGC	chr3	q26.2	169925508
GS1807	49	62	TTGCCTCCGCAATCCTTCAC	chr3	q26.2	171202803
GS970	65	58	CACTGCCTAATCACTAAGCA	chr3	q26.2	171586166
GS8922	49	64	CTCACATCGCCACCAACCTG	chr3	q26.31	173354331
GS5610	65	64	ATGCCACCTCGAGCTTCTCC	chr3	q26.31	174127749
GS17420	35	60	CTTTCTAACTGTGCAGCAGC	chr3	q26.31	175682940
GS4867	47	56	AAGAACTGAAGTGTAGACGA	chr3	q26.31	177004856
GS9451	57	64	CTCCCATCTGCCGTAGAAGG	chr3	q26.32	178211478
GS12563	41	60	GTGGGACAAACTGTCATTGG	chr3	q26.32	180538170
GS16926	45	64	CCCCTGGCTTCACTGTAAGG	chr3	q26.33	181048558
GS11578	51	62	TTACCAGGCCAGTACAGTGG	chr3	q26.33	182188707
GS13654	49	64	GTCCACTTCTTGGCCCACCT	chr3	q26.33	182937603
GS13786	57	58	ATCTTGCAATCAATGGCCTC	chr3	q27.1	184680419
GS12467	43	62	GTCCACCTCGAATCCATGCA	chr3	q27.1	185568726
GS13636	45	60	GTGATGCTCATAGACCAGGA	chr3	q27.2	186275456
GS13469	61	60	GTATCTTGCAGAAGACGCCT	chr3	q27.2	187348762
GS15831	57	58	TTGAGAACTGTTCTGGAGAC	chr3	q27.3	188570249
GS253	55	60	GTTTCACCTGCGGTTATCAC	chr3	q28	189850024
GS11302	41	62	GTACACGTCACCTCATGGTG	chr3	q28	191092448
GS10467	43	62	GGTGCTTGGACATTGTGCCT	chr3	q28	191856822
GS7105	45	58	GACAATCTACTGGATGTGGA	chr3	q28	192600720
GS14054	63	64	TTCCACCGTGGAACCTGCCA	chr3	q29	194470027
GS1738	39	56	ATAACCAACAGTCAAGAAGG	chr3	q29	195600718
GS7384	45	58	GTCATAAGTTCACTCTGGCT	chr3	q29	196488279
GS17215	51	64	CTCTGTGGCTTGCTGGAGGA	chr3	q29	197452672
GS8837	65	62	GGTGCGCTTATAAGCCACCA	chr3	q29	199107603
Plate6
GS5627	61	62	GTCTGCCAACAACTGGTTGG	chr3	p26.2	3066562
GS1188	35	64	GGCTGCTGAAGCCACAAACC	chr3	p26.1	4851177
GS10424	57	60	GTGGATTCCACTAACTCTGG	chr3	p26.1	5224913
GS7311	47	62	TTGTCCTGCTGAGCAACCTG	chr3	p26.1	7517631
GS10217	35	62	GTAATAGAGGCGCATGGCCT	chr3	p25.3	8588352
GS16835	53	56	GTAAGTAACAGAAACTGGAC	chr3	p25.3	10112502
GS9912	59	62	GTGTTGCCCGTATCCATGCA	chr3	p25.3	11544409
GS852	55	62	CTAAGGCTAAGCCCAACTCC	chr3	p25.2	12598866
GS15881	57	64	GTCAGGAGGCGCATGTTGTG	chr3	p25.1	13639651
GS1299	53	56	ACTCATAGCCATCTATATCC	chr3	p25.1	15054593
GS12017	63	64	GTGTTCCTTGGGCTCTGCGA	chr3	p25.1	16339782
GS1156	43	60	TTAAGGCATTCCTGTCCAGC	chr3	p24.3	17104778
GS6636	49	56	GTGAACATCTGAAGTATCTG	chr3	p24.3	18370645
GS13381	43	60	CTTCTCGTGAAGACAGTCAG	chr3	p24.3	20097773
GS5108	59	60	GTCCAACGCTTATCCATGCA	chr3	p24.3	20591891
GS920	61	62	TCCTCAGGGCCAGAATACCA	chr3	p24.3	23287044
GS6031	35	64	GGGTGGAGGGATACCTACCA	chr3	p24.2	24129173
GS8533	57	56	TTTAATGGTTTAGCTCCAGG	chr3	p24.2	25723440
GS7523	59	64	CCACCACCAAGCTTGCAAGC	chr3	p24.1	27386096
GS15891	59	56	TTCAAGTAACACAGTTGGAC	chr3	p24.1	28284378
GS14214	49	60	GTGGTACGGATTACTGTAGG	chr3	p24.1	29016041
GS17630	65	56	TTAGATAAGGTACAGTCCAC	chr3	p24.1	30702389
GS7482	45	64	TGGTCCACCTAGCCATGCTG	chr3	p24.1	31682954
GS15214	45	62	GGATGGTGGTAAACCACTGC	chr3	p23	32544974
GS1730	43	56	TCACATCTTATCACTTCCTG	chr3	p23	33872802
GS14088	41	64	CTGGTTGGCTCTGAGCACCA	chr3	p22.3	35712877
GS2909	37	64	GTGGCGATACAGGAGAGGCT	chr3	p22.3	36848333
GS17932	61	58	GTCTATTCCCATGTTCACCA	chr3	p22.3	37837597
GS13492	63	62	GTAGCGGCATCTAAAGGCTG	chr3	p22.2	39123361
GS1788	53	62	CATGATGCAGTGGACAGCAC	chr3	p22.1	40264760
GS14286	63	60	GAATTCCACATAGGAGGCTG	chr3	p22.1	41259309
GS8582	39	60	CAGTTCCAACCCAGTATCCT	chr3	p22.1	42554837
GS12730	59	58	CTTTGATAAGGAAGACGCCA	chr3	p21.33	43743018
GS4461	61	58	GTGTGTCGCTAAGATAAGGA	chr3	p21.31	44943635
GS1306	59	62	AGAGAGTCAGGCTAACGGTC	chr3	p21.31	46222895
GS13550	65	60	GTTGTGTGAGTCATGTCGCA	chr3	p21.31	47439075
GS3334	53	60	GTTCCCACTCAGGTAAAGCA	chr3	p21.31	48480292
GS17772	43	58	GTGCATAATGAGATAGGAGC	chr3	p21.31	49047291
GS3272	37	64	CTTCTTCTGCCCTCGTCAGG	chr3	p21.31	49693988
GS819	37	60	TTTCAAGCAGGCTTGGAAGC	chr3	p21.31	50664645
GS1290	59	62	GTGGACTTCCCTAGACTCCA	chr3	p21.2	52228172
GS669	45	64	CTGGCCACAAGTGAACCTCC	chr3	p21.1	52544033
GS3300	37	60	GTTGTGTGTGACAACGACCA	chr3	p21.1	53229075
GS16897	61	62	GTCAGTTCCCTCATTGCCTC	chr3	p14.3	54609723
GS10899	37	64	CTGGGTCCACCACAGAAGAG	chr3	p14.3	55481652
GS5250	35	56	ATCATCCATCACATGTAGGT	chr3	p14.3	56859215
GS16617	53	62	GTAAGCGAAGTGGCTTCCTC	chr3	p14.3	57884528
GS2877	51	62	GTTCTGTTTCCGAGGAGGAG	chr3	p14.2	58594903
GS8579	41	62	GTGCAGGAGGAATCCTTGCT	chr3	p14.2	62178317

## Sheet: chr4(plate7,8)
locus name	length from PstI	Tm	primer	chr	band	bp from pter
Plate7
GS15416	57	64	CACAGGGTTCTCTGCCTGTC	chr4	q11	52616732
GS16132	41	62	TTGAGGCTGAACAAGGCGTG	chr4	q12	53569817
GS17892	41	62	GCTCACTCACTCTACCTCTG	chr4	q12	54708796
GS1004	35	58	GTACATCGCAAATCCAACTC	chr4	q12	56129057
GS11022	47	60	TTTCCGCCATCCATTCATGG	chr4	q12	57213723
GS5367	39	56	AAAGATGCCATGATGAAGTC	chr4	q12	57726438
GS10828	49	56	GTATGGTGCTTTACTATTGG	chr4	q13.1	60532507
GS13645	39	58	ATAACTGAAACATGGGCTCC	chr4	q13.1	62772912
GS6853	39	58	TTTAGCAGCTTGGAATCCTG	chr4	q13.1	64474101
GS1635	47	56	ATTTAAGTAGTCAGGTCCTG	chr4	q13.2	69014499
GS12033	59	56	GTCATTTTAACTCATGGAGC	chr4	q13.2	69978083
GS2438	57	58	TGCACAGATAAAAGGTGTGC	chr4	q13.2	70516974
GS6378	35	58	TGTAGTCAATGCATACGGGA	chr4	q13.3	71288320
GS14526	53	58	GGCAGCTACAAATAAGAGGT	chr4	q13.3	72799451
GS1041	45	58	GTCACAATGAAATGGTCACG	chr4	q13.3	74299945
GS2297	55	56	GGAATCAACTAAGATGTTGC	chr4	q13.3	74648185
GS15141	63	60	GTTGGCTGAGTAGCTTATCC	chr4	q13.3	75091149
GS8244	41	58	CATCAACATGCACTCATGTG	chr4	q13.3	76338904
GS12474	53	58	CTTGTGACATAATGGACCTG	chr4	q21.1	77588060
GS16717	51	64	CCCAGGACAGGTCTTGTGGA	chr4	q21.1	78897108
GS7122	65	62	CTAGAGTCGTGCAAGAGAGG	chr4	q21.21	79970561
GS17506	47	56	GCTGCCATTTATATTACAGC	chr4	q21.21	81189468
GS1920	49	62	TTCTCCAGCACCGCATTCCT	chr4	q21.22	82712900
GS1173	53	64	TAAGTCTCACCTCGGCCACG	chr4	q21.22	83705531
GS3081	37	60	GCTGACATCTTCAGCATGTG	chr4	q21.22	84092924
GS16184	65	64	AGACATGGCCAAAGCGGTGG	chr4	q21.23	85930352
GS5824	41	62	GTTGCCAGGTCTTAGCTACG	chr4	q21.23	87210412
GS11096	43	58	GTTAAGCAGTTTCACGTCTC	chr4	q21.3	88105132
GS18123	57	60	CATGCTAGGAAGTGCTACAC	chr4	q22.1	89360149
GS6845	63	60	CATGCTTGTCCATATGCACC	chr4	q22.1	90562081
GS13254	35	64	AGAAGCCCTGCCGCAATGTG	chr4	q22.1	90995248
GS14528	57	64	GAGAGTGTCGAGAGCCAGTG	chr4	q22.3	93795118
GS11181	39	54	TGTCTTAAAGTGATTCTCAC	chr4	q22.3	95958254
GS9006	37	60	CCCACAAACAGAAGAGTACC	chr4	q22.3	96433042
GS5478	49	56	GTCAACTAATATGCCAAGTC	chr4	q23	99567646
GS13484	51	64	GTGTAGCCCAGCCTTCTAGG	chr4	q23	100348584
GS13626	57	58	CTGCTGTGTAGTATACTTGG	chr4	q23	101149623
GS5775	51	60	TAGAGACTCCTTCACGTAGC	chr4	q24	102504818
GS4568	45	58	GTTGGTCTATACTGTTGTGG	chr4	q24	103537692
GS15793	57	58	TCCTGGTAAGTAAGAAGTGC	chr4	q24	104078110
GS14626	65	62	ATGCAGGTGCAAACGCTGAC	chr4	q24	105754683
GS6694	43	60	CTCCAAGGTTCCTACTTCCT	chr4	q24	106254474
GS13789	57	62	TTGCCAGGTATCCTGAGAGC	chr4	q24	107313520
GS13866	37	60	TTGCTGCACTATGTGTGGCT	chr4	q25	108077596
GS12138	61	62	TGGCAGCCGATTGGTAAGGA	chr4	q25	109899395
GS10367	37	60	ACCGTGATGCTTCCTAACCT	chr4	q25	110961501
GS11879	49	60	GTCAGCAGCATTCTCTTACC	chr4	q25	111845073
GS15607	59	56	CTTCTGGAGTACAATTACTG	chr4	q26	114729537
GS2132	61	60	CGACCATGATGTAAGAGTGC	chr4	q26	119559869
GS10258	55	62	GGGAAGGTGTGATACTGGCT	chr4	q26	120102434
GS6052	53	56	AGCTTACATTCAGACTTCCT	chr4	q26	120794630
GS5716	51	64	AGGGGTTGAACAGGAGGCTG	chr4	q27	122780216
GS16203	45	60	CTATTCAAGAGCGTGGAGTG	chr4	q27	123629072
GS5341	59	60	TCTGGAACTTCGGTGAATGG	chr4	q28.1	125809349
GS2049	41	62	GCAGGTCCTGATAGCATACC	chr4	q28.1	125949033
GS10039	65	54	CAGATATCTTTGAAACAACC	chr4	q28.1	127682440
GS18143	63	56	CTAATTCTTACAGAACCCTC	chr4	q28.1	129199030
GS2245	39	58	ACTTCTCCACCAATATCACG	chr4	q28.2	129266797
GS3670	63	64	TGGGCGTAGAAGTCCAGAGC	chr4	q28.2	129751417
GS13998	53	60	GTGAGATGTTCCTTGACACG	chr4	q28.2	130136569
GS5959	39	60	GCCATGCCTTTGTCATTACC	chr4	q31.1	140656766
GS13720	49	60	ACCCTCGCCCTATAATTCCT	chr4	q31.1	141008515
GS1139	63	60	AATGCTTACGAGGACTGTGC	chr4	q31.21	142720411
GS14285	51	54	TCACCACGAAATTTTAAGCT	chr4	q31.21	144488902
GS17712	47	62	GCAAAGTAGGTACCCTGCTC	chr4	q31.21	145934099
GS4044	65	58	TCATTACTGGTATTGGCCTG	chr4	q31.21	146396497
GS5730	35	64	GGGGCGGCGACTTTAATACC	chr4	q31.21	147189970
GS14800	61	64	GTGGCCACTCTAGACAGCTC	chr4	q31.23	149346263
GS8540	49	64	TCCTCCTCAGAACACGGCTC	chr4	q31.23	151534786
GS3889	55	58	GTTTATTCACCTCAGCAGGA	chr4	q31.3	152455583
GS7285	61	58	GTAGTAGATTCCTGGTATGG	chr4	q31.3	153593872
GS13881	37	58	CTCCAAGTCAGTTATACGAG	chr4	q31.3	154624659
GS12006	39	60	TACAAAGCTCATGGCTGGCT	chr4	q31.3	155897653
GS7754	49	56	GTGGTTACATTAAGTCTCAG	chr4	q32.1	157198995
GS14588	41	62	CTAACCTGCCACGTAGAGAG	chr4	q32.1	158651645
GS13305	39	58	GTGAACAGAAATGCTCTGGT	chr4	q32.1	159494963
GS1898	65	56	GGTATAATATCAGCAGAGGT	chr4	q32.1	160640669
GS12956	37	56	GGGGTAATATGATTACTCAG	chr4	q32.2	164428152
GS13886	41	56	GATATGGACAAATAAGCGGA	chr4	q32.3	165149151
GS7573	51	58	GTAAATGGCCACATTCAGGA	chr4	q32.3	166767319
GS7334	63	62	CTGTGGAGTGGTACATCCAG	chr4	q32.3	167014025
GS18193	61	58	CCTCTGGTGATACTAATGGA	chr4	q32.3	170388924
GS8757	53	62	GAAGGATGCATTGCAGGCTG	chr4	q33	171334176
GS5638	55	60	ACATGGGCTTATCTCTGTCC	chr4	q34.1	172866306
GS8110	61	58	GTAGACTTGAACGTTCATGG	chr4	q34.1	174610726
GS6833	39	62	GAACCTCGGCATTTCACCTC	chr4	q34.1	174804216
GS6977	63	58	GTATTACTGGACAACTCCTG	chr4	q34.1	175789436
GS18295	51	56	GTAACTGATTTGCAGTTGCT	chr4	q34.2	177626034
GS5129	51	56	GTAACTGATTTGCAGTTGCT	chr4	q34.2	177626034
GS18134	51	56	GAAGCGCATCAATATATCAC	chr4	q34.3	178730712
GS15228	35	56	GTTAAATCAGGGCATATACC	chr4	q34.3	182820755
GS3226	61	60	GTGTAGGTGAAAGCATGGAG	chr4	q35.1	184186684
GS14793	43	64	CTCAGGTACTCCGACACCTC	chr4	q35.1	184741109
GS5916	61	60	ATCACAGCATCGTCTCAGTG	chr4	q35.1	185556098
GS7367	65	64	GTGGCCTCAGTAGGACTGGA	chr4	q35.1	186820403
GS15955	49	62	ACCAGAGATGTGAGCGTGGA	chr4	q35.2	188211597
Plate8
GS14929	63	58	ACATTGGAGCGAAATACGAC	chr4	p16.3	252925
GS12183	41	64	GTCCTGACTCCTTGGACGGT	chr4	p16.3	1011379
GS12896	51	64	GTGAGCACCAATGCTGCGCT	chr4	p16.3	1908828
GS12936	65	64	GTTCCCAGCATTCCCGTGAC	chr4	p16.3	2228777
GS2475	57	62	GTTCCCGTGTTTGAACCTGG	chr4	p16.3	3550405
GS5761	45	62	CTCCAGGCCTCACAATTGTC	chr4	p16.3	4527442
GS6474	45	62	GTACATCAGGAACGGCTCAG	chr4	p16.1	6166620
GS4379	57	62	ATCACGTCCTCTCCCAAGAG	chr4	p16.1	6753105
GS17020	43	64	GTGGCTCCTGGGTGTTTCGT	chr4	p16.1	7179645
GS11268	45	64	CTCACTGCTGAGGTGCACTG	chr4	p16.1	8091235
GS11232	35	60	ATGTGTGCAAGGACTTGCTG	chr4	p16.1	8486045
GS4542	59	60	GTCTCCATCTGTAAACGTCC	chr4	p16.1	9744799
GS5900	63	58	CTACTTCCTAGTTTCAGCTC	chr4	p15.33	12636655
GS13780	55	60	ATGACCTGTTTGTAGGGTGC	chr4	p15.33	13256796
GS4966	53	64	TGTCCTCCGTGCATGTCCTC	chr4	p15.32	15649681
GS5778	35	60	AATGCTGACTTCAGCCACAC	chr4	p15.32	16251887
GS13818	43	56	GTCATAGGAATTAGAGAGCA	chr4	p15.32	17272106
GS6540	59	60	AAGAATCCTGCTGCTGACCA	chr4	p15.32	17515112
GS12014	61	58	GTGAGGTATAAGTTTGCTGC	chr4	p15.31	20304529
GS7931	47	60	TTCTAAGGCTACTCCCAGCA	chr4	p15.31	20591517
GS12712	43	58	GTTAATTGCTAGGCAAGTCC	chr4	p15.31	21581867
GS1664	39	60	ACAGCCTATCCGTACAACCA	chr4	p15.2	22793976
GS15381	65	62	AATAGGCTGGCCAAGTGCTC	chr4	p15.2	24167374
GS13179	51	58	TGAGTTTATGGCAGACTCTG	chr4	p15.2	24669757
GS5197	59	56	ATAGTAACTGTAGGAAGTGG	chr4	p15.2	26318326
GS10202	37	54	CTTTGAACATCAATATCCCT	chr4	p15.1	27966619
GS7906	55	56	TTTAGAGGTCAATGACTGCT	chr4	p15.1	30816342
GS15488	49	60	GTCTGGAGCATCTGAAAAGC	chr4	p15.1	34396554
GS18209	61	62	TATGCCAGGCCATCCAAAGG	chr4	p14	35862289
GS8060	49	60	ATTAGGATGGCTGTGTCCAC	chr4	p14	37407942
GS15121	49	64	CTGCTGAGACAACGCACCAG	chr4	p14	38478761
GS12329	43	62	CTATGCTGACTCGCACTGGA	chr4	p14	39271187
GS12358	37	56	ATCGTCAACTATCTTACAGC	chr4	p14	39595307
GS5681	49	64	CAACGCTGCTCTCCTAGCGT	chr4	p14	40663190
GS7769	61	56	ATTCCAATACTTGCAGAGAG	chr4	p13	41926209
GS13638	35	62	GGCTGTTTTCGCATGGAGTG	chr4	p12	46093065
GS8409	47	58	GGGGCCAATGTAATTATGCT	chr4	p12	47921295
GS13617	47	62	GTAGCGAATGAAGACGCCCA	chr4	p12	48328035
GS2435	45	60	TTCCACCCACTGCTAATGGT	chr4	p12	48734835

## Sheet: chr5(plate9,10)
locus name	length from PstI	Tm	primer	chr	band	bp from pter
Plate 9
GS7196	57	64	TGTGACTCCAGTCCTGGGTC	chr5	p15.33	251884
GS17663	37	64	TACTGCACCTGGTGGGATGG	chr5	p15.33	1394482
GS18189	63	64	GTTTCTCTTGCGCCCTGGAC	chr5	p15.33	2806350
GS5092	39	64	TGGCCCAGGCAGGTTAATGG	chr5	p15.32	4715717
GS14418	41	62	GTGGTGATGCTTCAGGTCTG	chr5	p15.31	6419234
GS5637	65	58	CTTTCTTCATATCAGGCCAG	chr5	p15.31	7576931
GS2920	37	62	GTGCAGCCTAATCCATGGTG	chr5	p15.31	9098346
GS12551	37	58	TTAATCCTGTTTGTCCGCCT	chr5	p15.2	10329345
GS1934	37	62	GTCACAGGGTGATGGAATGC	chr5	p15.2	10729346
GS13241	41	62	TTCCACTGTCACGTGAGCAG	chr5	p15.2	11030339
GS10954	41	60	GTGAGGCGAAATGATAGCAG	chr5	p15.2	14306062
GS931	53	60	TGGTACCTCCAAACATCCTC	chr5	p15.2	14910285
GS7970	65	62	ATCTGGTCCTGCAATGCCTC	chr5	p15.1	16501585
GS9597	45	60	TTCACCTGATGAGCAACCTG	chr5	p15.1	16528108
GS13032	57	60	TATTCTCCCAGACGTAGCCA	chr5	p14.3	19498355
GS6358	47	62	AACCCATCCAAGACCTGTCC	chr5	p14.3	21178957
GS11153	45	60	TTCATACCCCAAGCATGCAC	chr5	p14.1	28336517
GS14661	59	58	GTATATGTTATCGGAGGGAG	chr5	p13.3	31356529
GS15235	37	60	GGGCAGCTAATCTCTTACTG	chr5	p13.3	32148452
GS10882	35	60	TCTCTGGACGCTTAGTACTG	chr5	p13.3	32815993
GS15174	57	60	CTGTTTCCTCCAAAGCTAGC	chr5	p13.2	34863469
GS8186	65	56	TTGCTAAACAGCTCAATCTC	chr5	p13.2	35707490
GS7205	65	56	TAATGCCAATATCCTTGGAC	chr5	p13.2	37327435
GS8099	51	64	GTAACCCTGTGAGGAGGCCA	chr5	p13.2	37841819
GS622	35	60	GACTCAAGCACAGTCAATGG	chr5	p13.1	39138358
GS872	51	58	TTAAATCCCGTTTGCAGTGC	chr5	p13.1	40804031
GS17065	61	56	CCAGTTCATAGTAGATACTG	chr5	p13.1	41769862
GS1954	49	56	CATAGTTAACTTCACAGTCC	chr5	p12	42844275
GS14282	47	56	TTCTCTAACCATCTCTTCTG	chr5	p12	43749372
GS12058	59	60	TTGTAGGACCCTATACGGCA	chr5	p12	44844546
GS7707	47	52	TTAAGGATTTCTACTAAGTC	chr5	p12	45558425
GS5809	59	60	TTGGGAAGTATGGCACAGCT	chr5	q11.1	50096057
GS11565	35	66	GCGCTGCGTCTAACAGGCTC	chr5	q11.2	52131759
GS10673	65	58	TTCTCACACGTTTCTGTGAG	chr5	q11.2	52815084
GS6955	45	60	ATTCCTAGAAGGCACTGGCA	chr5	q11.2	53641030
GS16738	45	60	TTCTGCTCATGCTCCTAACG	chr5	q11.2	54497740
GS4858	49	60	ACTGTTCTTAGGGACAGTGG	chr5	q11.2	55167705
GS6273	49	58	GTGACACCTGAAGTATTCAC	chr5	q11.2	56602944
GS16713	63	56	TCTCATCTTGAGACAATGTC	chr5	q11.2	58075778
GS14734	39	56	ATCTAGCTGCATGTATTTGC	chr5	q12.1	60083329
GS13533	47	60	ACAGTAAGGTGGATGTGTGC	chr5	q12.1	60223706
GS1384	51	62	ATCATTTCCTCGAGGGCCAC	chr5	q12.1	61665136
GS7254	47	56	AACATATGACTGTTGTGGAC	chr5	q12.1	61807168
GS4821	47	56	GACATAATCTGTGACTTGAG	chr5	q12.3	64361965
GS7847	37	58	ATTAATTCTCTACCCCGGAG	chr5	q12.3	65246674
GS7846	51	60	GTGAAGCTGAAGCGTATCGT	chr5	q12.3	66493626
GS12278	37	56	TTGAAACCAGCTGAAATCCA	chr5	q13.1	67562935
GS4939	57	60	GAGAACAGGGTATGATGGCT	chr5	q13.2	68691628
GS8152	47	62	GTCTGTTAGGTGTCTGCCCA	chr5	q13.2	71001902
GS16003	51	62	TTCACTGGTTAACCGCCCAG	chr5	q13.2	71699482
GS7248	57	64	GTCTTCGTGGAGCTTCCCCA	chr5	q13.3	73696022
GS10295	65	58	CTTGCAGATATAACCCTCCT	chr5	q13.3	74703140
GS4758	53	64	GTGGAGACGTCGACAGTGGA	chr5	q13.3	76047332
GS14652	65	62	TTCTGGCAGGCAATCACACG	chr5	q13.3	76769888
GS12595	59	58	GCTAATATGGACTGTTCCAC	chr5	q14.1	78110763
GS8174	43	64	GGTCAGGTGCAAGAGAGACC	chr5	q14.1	79481020
GS13674	49	62	ATGAGGTCTCCCTGTGAGGT	chr5	q14.1	80568925
GS3126	35	60	CTTAGAGGAGTCTTAGGACC	chr5	q14.2	81581412
GS10681	45	64	GTGCCCACACAGCTTAGCAC	chr5	q14.2	82579556
GS5656	61	60	AGCAGTAGACACCATACAGC	chr5	q14.3	82973107
GS6595	39	56	GTCTTAAATGACAGACTCCA	chr5	q14.3	86691167
GS6439	59	60	TTCATTACCCAGACGACTGG	chr5	q14.3	86725549
GS5127	63	60	CTTCCCAATTTCTGGGATGC	chr5	q14.3	88516162
GS8330	45	56	TCTGATAGTATCCACATGCA	chr5	q14.3	89838643
GS9969	39	56	ATTATTGCAAGCTTCCACTG	chr5	q15	92777199
GS6056	37	62	CTTCCTATTGCCTTCCGCCT	chr5	q15	94114844
GS18373	63	60	AGGAGAAGATACAGCGTCTC	chr5	q15	95262175
GS9097	37	58	CTATCACCAATCCATCTAGC	chr5	q15	96131940
GS3810	35	60	GAAGGCTCAAGGTACTAGAG	chr5	q15	96528188
GS4656	51	62	CTGATGTGGATGTCAGCCGA	chr5	q21.1	98146900
GS11009	39	56	AAGTCACATTTGTTGCTTGG	chr5	q21.1	99954675
GS5130	41	56	ACTCCTGTAAAAACAACGCT	chr5	q21.1	100796493
GS9617	45	56	CTGTTTGGGAAATTGATGCA	chr5	q21.1	102387920
GS13182	35	54	TCAGCATCTATTAGATTGGA	chr5	q21.1	102644263
GS17643	49	52	AAATAATTGTTCCATACCTC	chr5	q21.2	102924601
GS6339	59	60	CGAGAGGATAATGTGTGAGC	chr5	q21.3	106751714
GS17824	45	64	GTCCAGTAATGCCTGGGTCC	chr5	q21.3	107663319
GS2195	41	58	GGATGCTATACACCTTTCAG	chr5	q21.3	108695494
GS11925	43	62	GTCCAAAGGCACGAAGAGCA	chr5	q21.3	109221436
GS16569	59	62	GTCCACCACAACCAAGACCA	chr5	q22.2	111528007
GS986	47	62	CTCTCCCTCCGATTTCTGAC	chr5	q22.2	112136632
GS14892	59	56	GTATCTCCAATGATGTAGTC	chr5	q22.3	114494339
GS2334	45	60	CTTCCTCCAGAAGTCTTAGG	chr5	q22.3	115177945
GS16520	63	64	TTGGGCCTAGGCATCAGTGC	chr5	q23.1	115677569
GS6043	41	58	CTATTCACTAGTGACTCCAG	chr5	q23.1	117310330
GS14716	35	60	TTCTCTCGCTTCTCCTAAGG	chr5	q23.1	118755049
GS1808	59	56	GATTAGAACTAAGATGCAGG	chr5	q23.1	118905688
GS18121	43	62	GTCAGAGACATCCCTAGCTG	chr5	q23.1	121444273
GS15969	41	60	GTTCAGACACTTCCACTTCC	chr5	q23.2	122380505
GS5763	65	60	CTAAAGACACGGGCTTTCTC	chr5	q23.2	124515414
GS13730	39	58	TTCCCTAAACATCTAGCCTG	chr5	q23.2	125852227
GS6862	45	64	ATCGACAAGGTGCGCAGCCT	chr5	q23.2	126141257
GS3481	63	60	GTCTAAGGACTGTGTGACTC	chr5	q23.2	127563689
GS2533	45	58	CTTCAGATATGACAGGTGTG	chr5	q23.3	128485644
GS2672	57	60	GCTCCACTTGGTCTATACCT	chr5	q23.3	130746027
GS12760	59	64	ATGAGTGGTCGTAGGCCTGG	chr5	q23.3	131321903
Plate 10
GS2014	65	58	GTTCCTTGTCTAAACCTCTG	chr5	q31.1	132249160
GS2931	63	60	GTAACTGCTGATATGGCCTG	chr5	q31.1	133502497
GS791	47	64	GTGTAGGTGGATGCCCTGCA	chr5	q31.1	134701700
GS17234	53	64	GTTTCCCGTCTCCACCTGTG	chr5	q31.1	135550783
GS7458	49	62	GTCCATTACGCCTCTAGCAC	chr5	q31.2	137523357
GS5905	39	60	TTGAAGGTGTTGCACAGGAG	chr5	q31.2	138301436
GS13132	35	56	TTTGTGACTAGATGGAAGTC	chr5	q31.2	139693986
GS15970	47	64	GTGCACCGGACAAAGCAGGA	chr5	q31.3	140709854
GS10940	59	60	GTTGCGTGATGTAAGAGGGA	chr5	q31.3	141680899
GS1503	35	52	AAATCACTAACATTACTTCC	chr5	q31.3	142644442
GS4463	51	62	TTTCTCCCTAGGCCTTGGCT	chr5	q32	145430630
GS9655	43	58	TACTGCAATTCTAGGGTGCT	chr5	q32	146434762
GS5833	57	64	CTGTAAGTGGCAGACGGGTC	chr5	q32	147682477
GS10635	35	64	GAGGGACCCAGGATACTCCA	chr5	q32	148781431
GS5853	55	62	GTAGCAGCCTATTGACCGCA	chr5	q33.1	149801745
GS2114	45	62	GAGAAATACGTGGCCACGTC	chr5	q33.1	151100176
GS1480	63	60	CAAGTCCCAGGTCAAAACGT	chr5	q33.2	153352719
GS1297	43	58	GTACTTGGCATCATCAATGC	chr5	q33.2	154235059
GS5138	39	58	GTCAGAGTAACATACCAGAC	chr5	q33.3	156066420
GS10702	49	60	ACCGTCCTATCTAGCAAAGC	chr5	q33.3	156839130
GS14000	39	58	GCAGCAGAATTTAACCACGA	chr5	q33.3	158650441
GS5472	37	60	ACATACAATCCAGCTGGCAG	chr5	q33.3	159431371
GS13188	35	60	CCTGAGTTCTAGTGCATCTC	chr5	q34	160638467
GS13948	57	58	ATAGTTAGGTCATTCCCCAC	chr5	q34	161516938
GS10970	59	64	CCAAGCCAGCTGAGCATTCC	chr5	q34	162881689
GS7234	37	62	GCCCTCCTATACATACCGCA	chr5	q34	166654999
GS10416	47	60	GTACTAGGCACATAGGATGG	chr5	q34	167632025
GS13252	59	64	GTTGCCAAGGCTGCCATGGT	chr5	q34	168200724
GS2480	43	60	GGATTGGGACGTCATTTGAC	chr5	q35.1	170066688
GS16933	39	62	CAGAAGAGGGCTGTTCAAGC	chr5	q35.1	171696186
GS9153	53	56	ATTCAAACAATTGAGGCAGC	chr5	q35.1	172371306
GS12839	61	64	GGGTGAGCTCTTCCACTGCT	chr5	q35.2	173460356
GS14522	55	58	GTGCTTGTCATCAAGAAGTG	chr5	q35.2	175068450
GS1001	37	64	ATGCCGACTCACCATCCGAG	chr5	q35.2	175890462
GS14645	49	64	TCTCTCCCTTGGACTGGGTG	chr5	q35.3	176972626
GS16071	49	58	ACTGTCACAAGTGATAGGCT	chr5	q35.3	178244891
GS15946	59	64	GTGACCCATCCGTCAAGCTC	chr5	q35.3	179589772
GS13357	35	62	GTATGGTTGGCTTTCCGACG	chr5	q35.3	180606339

## Sheet: chr6(plate11,12)
locus name	length from PstI	Tm	primer	chr	band	bp from pter
Plate 11
GS744	35	60	ATGATGGGTGTTGGTGTCAG	chr6	p25.3	297333
GS15717	39	60	CTCCAAGCTAAGTGAGACTC	chr6	p25.3	1336665
GS15571	53	60	GTGCGTGGATGTTTATGCCA	chr6	p25.2	2416505
GS14547	65	62	CTTGTTGCGGCTCCTAACAG	chr6	p25.2	3786360
GS4060	51	62	ACAGGCATGGGCATATCCTC	chr6	p25.1	4891200
GS14579	41	62	GTGTAGGTGTAGCCTACCCT	chr6	p25.1	5953330
GS12009	51	56	GTGAGATGAAGTATACAGAC	chr6	p24.3	7159041
GS11667	47	60	TTCATGGGAGAACGTGTACG	chr6	p24.3	8594393
GS5132	59	58	TGTAGTTTAGTCCAAGGCTC	chr6	p24.3	9767425
GS14218	57	58	CTGCTTGAAGGTAATGTCTG	chr6	p24.2	10782019
GS13050	55	62	TCCTGGACCTTTCACCTTCC	chr6	p24.1	11702692
GS5018	41	64	ATCTCCACTCGCCTCCTAGC	chr6	p24.1	12989607
GS14354	41	62	CTCATTGCGGAAGGTGTTGC	chr6	p23	13892165
GS3121	39	56	TTTGACCTACATCTGTAAGC	chr6	p22.3	15633377
GS8463	45	62	TTGGCAGATAGACGTGCTGG	chr6	p22.3	16254907
GS9973	37	64	GGGTGGCTTGGAGGTATTGC	chr6	p22.3	16885011
GS777	53	58	TTGGTCATGCTATTCACAGG	chr6	p22.3	18353920
GS14769	49	62	CTTCCATCCCTTACCCTCTG	chr6	p22.3	19096260
GS15316	35	62	ATGCAGTTTCTCCGGCTTCC	chr6	p22.3	21697272
GS3594	57	62	TTGAGGGTCGTGTTGTCCTC	chr6	p22.3	21710407
GS18003	49	58	ATTCTAGAAAGGCTCTGTCG	chr6	p22.2	24633982
GS7207	53	58	TTTCTTAGCTTGTGGCTCTG	chr6	p22.2	25201295
GS16031	35	64	TTGCCAGGTGCCGTTCTGAC	chr6	p22.2	26354398
GS4543	63	64	CTCTGGTCTTGGACCTGAGG	chr6	p22.1	27833411
GS1203	55	56	TTAGTGACTCAATTCCTGAC	chr6	p22.1	28977581
GS15188	63	64	CTGTTCCTCTCCAGGAGGCA	chr6	p22.1	29800985
GS13431	49	60	TGAGGATGGAACATCAGAGC	chr6	p21.33	30966529
GS3136	59	60	GTCGGTATTGTAGGGTTCCA	chr6	p21.33	31740440
GS2046	53	58	GTTAAGATGGTTGTGTCAGG	chr6	p21.32	32123390
GS654	65	62	GTCCATCCTCATGTCACGCA	chr6	p21.32	33271183
GS14048	59	60	GTGTCTCCATAATCAGCCTC	chr6	p21.31	34357826
GS13757	57	58	TTCCAGAATTACCTGTGCCT	chr6	p21.31	35535202
GS4014	53	62	AGGCAAACAGCAGGTCAAGG	chr6	p21.31	36686693
GS12174	39	62	CTTGCCTTGGTGATACCGTC	chr6	p21.2	38080115
GS14804	49	60	GTATGGATTTACCCTGCCTC	chr6	p21.2	38946508
GS13128	37	58	CTGAAGTCTTCAGATAGACC	chr6	p21.2	40470837
GS6940	51	62	GTTCTGGCTGTAGAGGAAGC	chr6	p21.1	41604378
GS4754	55	58	TCATCTGGAACAACAACTGC	chr6	p21.1	42286463
GS9548	55	56	TGTAAGGTCAGTTTAACTCC	chr6	p21.1	43408720
GS2572	53	62	CTCTGGCAGCAAATGTGCAG	chr6	p21.1	44528378
GS18108	45	64	GTCTGCTGCGTCAAAGGTGG	chr6	p21.1	45962747
GS2508	63	58	ATACGCTATAAGTGGCTCAC	chr6	p12.3	46626543
GS13218	59	64	ATCCAGACGGTCCCAACGCA	chr6	p12.3	48145284
GS8297	45	62	ACTGATGAGGAGAGACCACG	chr6	p12.3	49509342
GS18044	45	62	ACTGATGAGGAGAGACCACG	chr6	p12.3	49509342
GS12620	55	60	TGGGCTAAAGCATCTCTAGC	chr6	p12.2	52002836
GS5851	39	58	GTAGAGTTCATCTCCTTAGC	chr6	p12.1	53774898
GS11380	35	56	GAAAATAGAGGTAAGCAGCA	chr6	p12.1	54906502
GS10844	49	56	GAGGGTTATAAAGTCTTGCA	chr6	p12.1	56596247
GS3010	51	58	TTGTTTGGTGTAAGGGTAGC	chr6	p12.1	57090846
GS4777	41	62	CTCTGAGTAAGTGGCTGCTG	chr6	p12.1	57155056
GS12783	61	56	CTTCTGTAGAAACATCTGGT	chr6	q12	64480135
GS3311	55	60	GTAGTGGAATGAGCATGCAG	chr6	q13	70230188
GS16389	49	64	CTGCTTCCACTGAGCTGCGT	chr6	q13	71314946
GS5252	43	58	GTACTAACGAACATGCACAG	chr6	q13	72075017
GS13442	61	62	GTGTGCATGGTGTGATGTCC	chr6	q13	73967523
GS4959	57	58	TGACCAAGTAGACAAACTGC	chr6	q13	74283320
GS5383	39	56	CATACCATCATCTTCAAGCT	chr6	q13	75758527
GS162	65	56	TTTGACAACATTTGACCGAG	chr6	q14.1	76479987
GS7481	37	56	TTTCAATCACCTTGAGTTCC	chr6	q14.1	76686146
GS14815	35	58	GTCATCTAATTCAGCTGAGG	chr6	q14.1	79678028
GS5707	37	58	GTGTGCCAAACTGATAACTG	chr6	q14.1	81098180
GS2525	53	62	GCGAGACCATTCCGATTCAC	chr6	q14.1	82518323
GS4836	61	64	ATCCCGCGGCAGGTAAAGGA	chr6	q14.1	83132062
GS9732	55	58	GTAGTTCACAGTGATGATGC	chr6	q14.2	83930155
GS8251	53	64	GTTGTGGTCCCGCTTGACAG	chr6	q14.3	86257813
GS2213	57	60	GGCTTCGCTGTACAATTGTC	chr6	q14.3	86378344
GS17003	45	60	CTCTTCGAAATCAGGCAGCA	chr6	q15	87918240
GS18403	57	56	CTATTGTGAATAGCTGAGGT	chr6	q15	88899222
GS16820	45	58	CTCAAGATACCTAGTCACCT	chr6	q15	90390723
GS11010	55	56	TTATAATGTGACCTCCACCA	chr6	q15	91286269
GS5612	53	58	GTATCGTCATGTTTCAGGCT	chr6	q15	91853860
GS17119	57	60	CAAAACCAGCCAATAGGAGC	chr6	q16.1	94016695
GS11479	49	58	ACTTCGAATGCTAATCCTGG	chr6	q16.1	97117639
GS14738	57	56	AGCTAGAACTACAATTCTGG	chr6	q16.1	98346950
GS14223	47	64	GTTGCCTCTGCCATGCAGGT	chr6	q16.2	99397618
GS17034	39	62	GTATCCGGAGTCCATCTCCT	chr6	q16.3	100168724
GS7093	41	60	GTCATAACCTTCTCTGGTCC	chr6	q16.3	101061315
GS8252	39	62	TCTAGTGGCGGAGTTGACCA	chr6	q21	105956666
GS7422	53	62	CTCCTATCCACCTGCATCCA	chr6	q21	107124307
GS17338	45	64	GTCCCAAGAACCTGGCAGAG	chr6	q21	108293043
GS15315	53	60	TCTCTTTGTGTAGGCAGCTG	chr6	q21	109416701
GS16756	35	58	TGGACACTACATATCTGGCT	chr6	q21	110525904
GS8761	63	60	GGTGGAAGGATTTGCTTGGT	chr6	q21	111737832
GS10143	61	58	ATTGTTGTGTCACCTTGGAG	chr6	q21	112671090
GS12775	47	56	CAAAGCTTAACCATAGTAGC	chr6	q21	114277749
GS4391	61	56	CAAAGATTTAAGGTCTGCCA	chr6	q22.1	116370612
GS17513	51	62	TAGTTGCAGACTGCCTGGTG	chr6	q22.1	117011930
GS1506	59	60	AACTGTGTCCAATCCTGTGG	chr6	q22.31	118886243
GS15516	65	58	ATGTGGGCTACAGTTTACCT	chr6	q22.31	119537967
GS15652	49	58	TTTAGGGAACTTGCACTCTC	chr6	q22.31	123079721
GS16414	51	58	TTTAGATTCGCCTCTGTCAG	chr6	q22.31	123171959
GS11903	53	60	GGGCGAGACAGAATTTATCC	chr6	q22.31	125451820
GS8584	51	56	CACTAACCATATGCATACTC	chr6	q22.32	126438834
GS17752	35	58	CCACACGTTAAACCAATCCA	chr6	q22.33	127643224
GS3809	49	60	GCTAACTCTAGGCTTGTGGT	chr6	q22.33	128541878
Plate 12
GS15546	53	60	CTTTGCTAAACCTGCCAACC	chr6	q22.33	129854404
GS11609	35	58	ATCCATGAGGCTATCTAGAC	chr6	q23.1	131192016
GS9219	43	58	GTTAACTGTCAACAACCCTC	chr6	q23.2	132258078
GS14565	43	62	ATAGGCTGGCCCAGATAGTG	chr6	q23.2	133130921
GS8313	39	64	TTCACCCGGTCAACCTGGTG	chr6	q23.2	134252681
GS15411	47	60	GCAGTCAGCCTATTAACCCA	chr6	q23.3	135330909
GS3347	37	62	GTACAGAAGGTCTGTGGCAC	chr6	q23.3	136698609
GS16428	63	60	GTTTCGGATGATGTGAGGTC	chr6	q23.3	138255758
GS401	39	62	CATGCTAGCGCTCATCTCAC	chr6	q23.3	138860610
GS8010	51	60	GTTGCAATCTCGGAAGTGCT	chr6	q24.1	139736323
GS16826	49	58	GTTGCCCTAATGTCTAAACC	chr6	q24.2	143107501
GS8076	61	56	ATACAGCTAGCAATAAGGCT	chr6	q24.2	143645180
GS5202	35	58	CTGAAGTTACCTAGTCTGCT	chr6	q24.2	145213643
GS8844	47	62	TTCTCTAGCCCTCCATCTGG	chr6	q24.3	146409650
GS6939	61	58	ATCACCCTTGTAAGCAAGGT	chr6	q24.3	146908712
GS2637	53	56	ATAAACACCCTAGTGAAGCA	chr6	q24.3	147755309
GS4019	63	56	TTTCTGAACAGGATTGTGTG	chr6	q25.1	149777536
GS10647	37	60	GTTGCTCATCCAAGTCTACC	chr6	q25.1	150336485
GS9427	37	60	ATCTGTCAGGTGGTCAACCA	chr6	q25.1	151407801
GS14497	51	58	TTTCCTCGTGTCTAAAGCCT	chr6	q25.1	152538602
GS12397	43	58	ATATTCAGCACACCAACTGG	chr6	q25.2	153142955
GS10875	55	56	TCACATTGTCTAAGAGAACG	chr6	q25.2	154495251
GS17923	53	62	CTCTGAGGTCCTGTCTTCTC	chr6	q25.3	155678525
GS9726	63	56	CTTGCAAGTTTAACTTGCCA	chr6	q25.3	157610161
GS13401	47	62	AGCAGGAACCTTACTGGCTG	chr6	q25.3	158343776
GS3646	43	58	TTTGAGACATCCTCTCTGCT	chr6	q25.3	159649933
GS1938	51	58	ATGATTCTCGACTACTCTGC	chr6	q25.3	160555195
GS14564	41	58	TTCTCCACTACCTACTAACC	chr6	q26	161497235
GS5576	45	60	GTACAGGTTAGCACACAGGT	chr6	q26	162567060
GS13370	35	60	AGTGCATGTGCTTCATCCTC	chr6	q26	163968135
GS625	37	60	GGCCTCAGAACGTTATTTCC	chr6	q27	167382707
GS4655	45	64	GTGCCAACATGCCAGCAACC	chr6	q27	168263991
GS17829	61	64	CCTCCCATGCCCTGAAACCT	chr6	q27	169587827
GS3199	47	56	CTTAAGTAGCTGATAACCTC	chr6	q27	170802892

## Sheet: chr7(plate13,14)
locus name	length from PstI	Tm	primer	chr	band	bp from pter
plate13
GS9906	63	64	GTGTGCCGTGGCTGAAACCA	chr7	p22.3	598538
GS11587	63	64	ACACAGAGGATGTGGCGACC	chr7	p22.3	1556076
GS18157	39	62	GTGCCTCTGTATACAGGCGT	chr7	p22.3	2538782
GS10153	47	64	GTGTGGCCAGAATTCCGGCA	chr7	p22.2	3904733
GS5068	35	64	TCCCGATGGGGACCTTTGAC	chr7	p22.1	5109041
GS16525	39	60	ACGAGTGACACGATGAAGCT	chr7	p22.1	6225880
GS4910	39	56	GATAGCACTCAAAGAATCGA	chr7	p21.3	7064171
GS9327	61	64	GTAGGCCCGGATGTTAGTGG	chr7	p21.3	7925387
GS4872	55	60	TTACTTCTGCCAGAGACCGT	chr7	p21.3	10982911
GS14241	39	54	TATCATTAACACAGAGTGGA	chr7	p21.3	12045003
GS13834	63	60	GGGGTTTGCAAAAGCATGGT	chr7	p21.2	13695064
GS3831	47	58	GCTTTGCCAAACCTTATCCA	chr7	p21.1	15897487
GS10624	57	56	GTATAATGCATATGCTCTCG	chr7	p21.1	16276333
GS1510	35	60	AGGACCACATTAGATGGCTG	chr7	p21.1	17122248
GS6500	49	60	TGAAGCCTTATGTCCTGCTG	chr7	p21.1	18934992
GS16322	43	56	CAGAAATAACCATGAGTTCC	chr7	p21.1	19524172
GS17929	39	64	GAAATCTCGGCCAGTCGCTC	chr7	p21.1	20143062
GS13765	63	56	TTACATAAAGCAGTACCACG	chr7	p15.3	22762583
GS4020	43	58	CAGAACGTTTCACACAAGTG	chr7	p15.3	23315702
GS13759	35	64	GACTGGTTCACGGATGGGTC	chr7	p15.3	24621654
GS4815	59	56	GTACGCCAATGATATATCAC	chr7	p15.2	26008215
GS7136	43	62	TTCCACAGCCTTCGCAAGCT	chr7	p15.2	26470143
GS3632	41	58	AGACTTGGTGGCATTTTGAG	chr7	p15.2	27642881
GS12072	43	58	CAAGAGCTAAAGGTCATCCT	chr7	p15.1	28811193
GS5284	55	62	ATAGGTGAGCCCCAATGGGA	chr7	p15.1	30124396
GS14391	41	56	ATGTGACTTGGACTTAAGTG	chr7	p14.3	30922728
GS17436	61	62	GTCTTGAGGGTAGAGAGCTC	chr7	p14.3	32288897
GS4348	61	62	TCAAACACGGTCCTCACTCC	chr7	p14.3	32811663
GS5442	51	62	TGTGAATCCAGGCACTCGGT	chr7	p14.2	34868583
GS17578	57	60	GGAAACCACAGAGCATACTC	chr7	p14.2	35571349
GS4783	53	60	TCTCTGCAAACAATGCCCTC	chr7	p14.2	36327453
GS16318	41	62	CAGAGACAGAGGTACTGCCA	chr7	p14.1	37816942
GS15412	43	60	CTTTCTAGCTGTGACCTTGC	chr7	p14.1	39524818
GS11105	51	62	TTGCTACTGCGCAGTGAACC	chr7	p14.1	41499723
GS13997	49	64	GTGTCTGGCGCTCTCATCTG	chr7	p13	43370181
GS1162	47	66	GTGGCACATGACCTGCGTGG	chr7	p13	43620776
GS13814	65	64	GTCGGTCAGTCAGAGTCACG	chr7	p13	44793942
GS15164	47	58	TTCAAGGAGAGCTCTATGCA	chr7	p13	45725350
GS15812	35	60	CTTCCCAGAGGTTACAATGC	chr7	p12.3	47164234
GS13503	47	62	TTGGAGACAGATGAGCGCAC	chr7	p12.3	47922649
GS11957	43	56	TTTCAGACACAAGTAAGAGC	chr7	p12.2	50293178
GS17280	55	62	GTCACTGTGGTAGGTGTGCT	chr7	p12.1	50861523
GS7138	55	64	GCCATCTCCAAGACAGCGGT	chr7	p11.2	54261422
GS13508	63	64	CGTCGGATAATGGCACCGAC	chr7	p11.2	54860479
GS4330	53	56	TTTAAAGGACGTCATCACAG	chr7	p11.2	55899424
GS5753	37	66	AACCAGAGCCTGCGCAGGGT	chr7	q11.21	63767840
GS4800	37	60	GTAGAAGTTGTTGCCTGCAC	chr7	q11.21	65053263
GS8658	43	62	CGCTACAATCACAGGAGAGC	chr7	q11.21	66147242
GS9987	45	62	CAAGCACTAGGCTGCTTGAG	chr7	q11.22	67543863
GS10872	65	60	GTCTAACGATGAGCACAAGC	chr7	q11.22	69618367
GS14148	43	64	GGGTGTTGTTGGCAGTCAGC	chr7	q11.22	70682665
GS3117	57	62	CTGTGAGCCTATAGCTCAGC	chr7	q11.23	72172576
GS768	55	64	GTGGACAAGGAGGGTAGCAC	chr7	q11.23	73065714
GS3958	65	62	GAGAATCGAGGCCAAGTTCC	chr7	q11.23	74434595
GS4723	61	60	GTCTTTAGCATCCGAGTGGT	chr7	q11.23	75344020
GS2341	57	60	GTACTGGGTAACAACAGTCC	chr7	q11.23	76473425
GS13731	49	56	GTAGCTTTAAAGAGTAGCAC	chr7	q21.11	77447766
GS5408	61	56	TCCACTAAGTAATTCCAGCA	chr7	q21.11	78123424
GS689	55	56	ATTTGCCATGAATTTGGACG	chr7	q21.11	79935897
GS14078	57	56	CTTTTTACTCCCTATGACCA	chr7	q21.11	81018448
GS13278	45	58	TCCACGTTGTAGTCAAAGAG	chr7	q21.11	82637313
GS9554	55	56	GGAACTATTGAGAAGTTGTG	chr7	q21.11	83216176
GS7775	41	58	TTGAATGTTAGAGCCTGTCC	chr7	q21.12	86046579
GS7796	61	62	CACAGCATACTGGACTGTGC	chr7	q21.12	87550189
GS3837	53	58	CTGAAAGTTTCACTGAGGTG	chr7	q21.13	89439984
GS9711	59	56	GTTTCAATTCTGTCAAGCTC	chr7	q21.13	90381916
GS10462	35	62	GTGTCCCTGCAATAGCTCTC	chr7	q21.2	91269478
GS18271	57	60	TTGAGCACCCCAATAAGTGC	chr7	q21.2	92392455
GS17408	57	58	GCAAGGTACAGATTCATGTG	chr7	q21.3	93692182
GS11804	39	64	GTATCAGCAGGCCGGAACCA	chr7	q21.3	94624738
GS17056	53	52	AAAATTTCACTTCTGTAGGT	chr7	q21.3	95971858
GS12440	43	58	GTCAAACTAGAAACCAGTCC	chr7	q21.3	97407309
GS4159	51	62	CACATCACGAACAGGGAGCT	chr7	q22.1	98243482
GS10454	39	60	GTTGCAATTTGGAGACCTCG	chr7	q22.1	99140932
GS8709	35	64	GTCTCTGCTGCGTCCATCTG	chr7	q22.1	100305000
GS13869	45	64	CTGAGTCACAACTGCGCGGA	chr7	q22.1	101495663
GS14670	39	54	AAAGAACCGAAATAATGCCT	chr7	q22.1	102549078
GS9127	47	56	TTAAAACAGTGGCCTTAGGA	chr7	q22.1	103360808
GS5182	45	64	GTCACTGGCAGGAGGATTCC	chr7	q22.3	104982966
GS9750	49	64	CTTCCCCACAGTTGCCATCC	chr7	q22.3	105886282
GS11397	57	60	CTGCCACAATATCAGACAGC	chr7	q31.1	107159481
GS11707	49	56	GTTTAAGGAACACAACAGTG	chr7	q31.1	107805035
GS6683	59	64	CAGAGCATTCCCAGTGGCAC	chr7	q31.1	110547080
GS11802	43	60	TTGGCAGTAGTGGATGTGTC	chr7	q31.1	111581232
GS13921	61	62	GGCGTAGTGTATCTCCACCT	chr7	q31.1	112001752
GS896	37	60	CTCTGATGAGTGGTAGAGAC	chr7	q31.1	114175884
GS5919	63	56	AAAATCAGTCAGAGAACACG	chr7	q31.2	114836901
GS11951	63	64	GGCTTCTGCTCCATACGTCC	chr7	q31.2	116071566
GS11430	35	60	ATCTATCAAGGCAGCTCGGT	chr7	q31.2	116952603
GS14860	65	56	ACCACAAACAATAGACTACC	chr7	q31.31	117446238
GS5071	61	60	CATTTGCTAGCCTTTCCTGG	chr7	q31.31	119941916
GS12508	49	60	CTCTGAACATCTAGTGCCAC	chr7	q31.31	120520767
GS1413	65	60	GTCTTTGGCAGAATCTGCTG	chr7	q31.32	122582689
GS16925	55	60	ATACAGGGACAGCATGAGTC	chr7	q31.33	124056056
GS17376	57	60	GCAGGGACTTGGTATATCAC	chr7	q32.1	126576733
GS3249	49	62	GTGTAAAGGCCCTCCATGTG	chr7	q32.1	127320084
plate14
GS4087	61	64	TGAGCGCGGTATTGAGCGGA	chr7	q32.1	128668653
GS4904	65	60	CTGAAAACAGACGATGGCAG	chr7	q32.2	129744029
GS10589	53	60	GTCTCTGAAGACACATCGCT	chr7	q32.3	130645255
GS8468	39	58	GTGCTTTATTGAACTGCCCA	chr7	q32.3	131613962
GS8828	65	58	AATACAGATGCTGTCCATGC	chr7	q33	133152664
GS3695	45	56	GTTTTAAACTGTGGGTTCGA	chr7	q33	134113470
GS15678	37	62	TGGGAACTAATCTGGGCCAC	chr7	q33	134823795
GS5770	57	58	CATCCTCCTCTAATAACCCA	chr7	q33	136433981
GS15587	43	64	GGATGAGCAGACCACGTAGG	chr7	q34	137729731
GS1442	41	60	GTATGCAATTGGGCATCCAG	chr7	q34	138710776
GS7456	59	64	TTGTCTCCACGGCGGTTTGC	chr7	q34	139612153
GS1311	41	56	AGAGCAGAGTTAATATGCTG	chr7	q34	140910108
GS6665	41	62	CTCACGTGTTGTCCTGAGCT	chr7	q34	142346127
GS9994	65	60	TTCACTGCCCGAGTTTTGTC	chr7	q35	143519348
GS14324	57	58	GTTATGTTGAACAGTCCACC	chr7	q35	145435704
GS14132	43	62	GTGTCTGTTCTTGCCTCGTC	chr7	q36.1	147823758
GS13815	53	64	GTCCAGGCAACTGCAAGCGA	chr7	q36.1	148990372
GS14377	41	62	GTGCTGACGAGTACAGAGCT	chr7	q36.1	150180994
GS1625	61	64	GTGGGAACAGCGTTCCAGAC	chr7	q36.1	151266419
GS13124	51	60	AAAGGTCTGTTGCACCTGTC	chr7	q36.2	153661753
GS11671	49	64	TTGCCCGCCCACATTAGTCC	chr7	q36.3	154532712
GS16373	49	62	CTTGACACCTGTATCCCTGG	chr7	q36.3	155773658
GS13454	49	62	TGAAACCTCAGCGACACCCT	chr7	q36.3	156831064
GS11396	47	60	TTCTGGGTTGCAGTTCTGGT	chr7	q36.3	158070806

## Sheet: chr8(plate4,15)
locus name	length from PstI	Tm	primer	chr	band	bp from pter
Plate 4
GS11032	65	64	CTCCAGACACCGAGTTCTCC	chr8	p23.3	167869
GS8118	59	64	GTTCTGCCGTCCAGAGTGGA	chr8	p23.3	1459661
GS3279	53	56	ATTACATTCGAGTGAGTCTC	chr8	p23.2	2504431
GS5394	53	56	GTAATAGAAGGGTATGTGAC	chr8	p23.2	5236020
GS16849	65	60	ATGTTGGGCTGAATCAGCCA	chr8	p23.1	6493085
GS1237	63	58	TTCCTGTCACCTATTCATGC	chr8	p23.1	8219819
GS10359	35	60	TTTCCGTCCCATTCATGCCA	chr8	p23.1	8761672
GS12234	63	64	GTGGACCTTGGTGCTGTACG	chr8	p23.1	10269293
Plate 15
GS16603	57	58	GTAATTCCCTTAGTCGTGTG	chr8	p23.1	11335595
GS14397	45	58	TGACACTCCATAAACGATGC	chr8	p23.1	12076733
GS7750	35	60	CAATAAATGGCTGGTGCCCA	chr8	p22	13197364
GS14806	39	60	TCAGGGTGTGTCCAAATCTC	chr8	p22	15655652
GS5642	35	56	AGAAACAACATCCTTACAGC	chr8	p22	16998433
GS3406	59	60	GTTTAAGGGAAACCCGAACC	chr8	p22	17960260
GS9543	39	58	TTAACAGATTGGATGGGACG	chr8	p21.3	19728392
GS12434	37	64	GTTCCGCTGGTACATGGCCA	chr8	p21.3	20151652
GS15166	65	64	GTAGCGAGCTATGGCAGCGA	chr8	p21.3	21923568
GS10948	55	56	TTGGTACTCTGATTGAAGAG	chr8	p21.3	22448673
GS16729	35	60	CTCTAGCCTGTAATGCTGTC	chr8	p21.3	23397862
GS11494	49	60	GTTTCTCGCCAGTACTTCAC	chr8	p21.2	24875470
GS13703	35	62	ATACCAGGTCTAAGGCCCAC	chr8	p21.2	25424192
GS12546	45	62	GTGACAATGTGCCCTGAGAG	chr8	p21.2	27197944
GS7402	35	64	ATGCATATGCCGGAGCCTGG	chr8	p21.1	28096152
GS15358	37	60	GTAGGGTTAGTTTCCGATGC	chr8	p12	28989267
GS316	37	62	TTCTCCCACGCTTGCTAGCA	chr8	p12	30090479
GS5328	41	60	ATCACTTACGGCTGGAATGG	chr8	p12	30763500
GS15077	59	56	GATAACCTATGACTCAACGT	chr8	p12	32300651
GS2157	65	64	GGAGCACGCCTAACTCATCC	chr8	p12	33526514
GS7170	43	60	TGATGCATTCCACACCAGAC	chr8	p12	36514637
GS17180	53	60	GTCTGTCTTGTACTGTGAGG	chr8	p12	38034795
GS3894	39	58	GTAGAAACTAGCAAACCTCC	chr8	p11.23	39073922
GS2283	39	60	TTGCATGTGGACACCTTACG	chr8	p11.21	40125247
GS6499	49	62	GTATCTGCTGGCAACAGGTC	chr8	p11.21	41238922
GS4361	39	56	GTCCAAATCAACTTACAGTG	chr8	p11.21	42381685
GS7841	47	62	TTGAAAGGACCGTCTCCTGG	chr8	p11.21	43180662
GS15834	49	56	ATTGGATTGGAGGAAATCGA	chr8	q11.21	48810528
GS3398	35	60	CCAGAAGGCTTTAACTCCAG	chr8	q11.21	49043918
GS7616	35	56	GAGATTACGTACTGAATGCA	chr8	q11.23	52897748
GS15202	39	56	CATTAGTACCGAATAGACTC	chr8	q11.23	52907876
GS11034	37	60	CTAAGTTTGAGAGGACGCTG	chr8	q11.23	54980625
GS12819	61	58	TTCACAGTACCAGTACTGTG	chr8	q12.1	55834115
GS14358	47	58	GCTAGTAATGAAACCAGCTG	chr8	q12.1	58042311
GS5049	55	58	TTATCTCCCACTACTCACTC	chr8	q12.1	59217536
GS16957	61	62	ATGCTATGAGCGCTGTCCAC	chr8	q12.1	59883202
GS3693	55	58	TTTGGGCGTGAATTCAAAGG	chr8	q12.1	61422180
GS11567	43	60	GTTCTGCTTGACACAAGGTC	chr8	q12.3	62574768
GS14345	37	58	CTATTCCATATGTCCTCAGC	chr8	q12.3	62748325
GS7496	51	62	TTGCAGGAGGCTCACTAGCT	chr8	q12.3	64703233
GS18069	43	56	GTAAGTACAGCTACATTTGC	chr8	q12.3	65663851
GS1531	37	62	CTTCGCTGACCAGGTTAACC	chr8	q13.1	66808118
GS16937	39	62	CTCCTGCGTTGCTAACAGCT	chr8	q13.1	68002334
GS14840	49	58	ATGCCTGTTCTCTAAACAGC	chr8	q13.2	69305211
GS11461	57	60	GATTCCATGCAACTGAGCTC	chr8	q13.2	70665967
GS1816	41	56	AAAGGACAATTTCCTAGCAG	chr8	q13.3	71648405
GS14987	45	62	GTGCTAGCCACTCATGACGT	chr8	q13.3	72223750
GS5703	51	58	TTTTCTCACCATTGCTCGTG	chr8	q13.3	73035544
GS11018	45	60	GACTAAGTCATTTCCCGGAG	chr8	q21.11	74624849
GS3346	51	56	ATCTCTAGTAAATTGCCCTC	chr8	q21.11	75443396
GS13535	47	58	TTATGTATCTGGAGGAGGTC	chr8	q21.11	77952260
GS12736	45	60	TTCCCTGAGTTTCTCCACGT	chr8	q21.12	79669312
GS12380	45	58	TTGTCCACATGAGCTTTCCT	chr8	q21.13	80969243
GS15205	53	58	CCTATACAGCAGAAAGTAGG	chr8	q21.13	81616096
GS10999	57	60	CTGAATGTAGAGCTGGAACC	chr8	q21.13	82418956
GS2832	39	62	AACTCAAGGGCCATGCATCC	chr8	q21.13	82764347
GS8494	57	56	AAATCTAAGCTTTCAGGTGG	chr8	q21.2	86420901
GS8310	59	56	TTCCTCATTAACAGACATCC	chr8	q21.2	86578568
GS6014	49	60	CTGTTAGGGTGTCAAGAGTG	chr8	q21.3	88179161
GS9664	41	56	CAATTGACAGAAATCTCCCT	chr8	q21.3	90190296
GS13549	43	58	CAGAGATTTCCTGTTGAAGC	chr8	q21.3	92042217
GS18320	51	64	CAGCCCAAGAGTTGGTGGCA	chr8	q22.1	93865123
GS13173	63	64	GGTGCTTCTCACAGCCTTCG	chr8	q22.1	94781755
GS3734	35	58	TTTTGGGAAGAGTAGGACGA	chr8	q22.1	95801061
GS3798	53	64	GTACATAGCCGAGGTCCTGC	chr8	q22.1	97301531
GS7322	57	64	ACAGTTAGGCCCAGGCACGA	chr8	q22.1	98231020
GS1731	37	58	CAAATTGCTCACCGTTAGTG	chr8	q22.2	99187683
GS10528	49	62	CCAGTGGAATCCAATGGCCA	chr8	q22.2	100291829
GS746	51	64	AGCTACAGGCGCACTGTGGA	chr8	q22.3	101601215
GS16131	51	60	GGGGAGAATCGTTAGAATGG	chr8	q22.3	102276437
GS15057	63	58	CAGATACTGGTGTAACAGGT	chr8	q22.3	103733649
GS3656	45	64	CTTGCAGTCCCAGCCTAGGA	chr8	q22.3	104474730
GS16149	45	62	TTTCCTCTGACACCGGAGCA	chr8	q23.1	106880228
GS14542	63	58	CTGCATCTAAGTAGTACCTC	chr8	q23.1	107829297
GS12662	53	62	CTCTGGCTCCAGTATCACCA	chr8	q23.1	110313497
GS13973	43	64	CCTGCATGTCATGGAGCAGC	chr8	q23.2	111055412
GS10152	61	64	CAAGTATGCCCTGGGACACG	chr8	q23.3	113785438
GS17975	59	56	TCCCACATTTCAATGAAGTG	chr8	q24.11	117848902
GS7994	41	60	CTGAGTTCCTTGTTGGAAGC	chr8	q24.12	119277465
GS18126	39	58	GTAACAGTAATTCACGGTCC	chr8	q24.12	120509318
GS6252	41	56	ATTCCATTTCAATGCTCCTC	chr8	q24.12	121460319
GS16475	57	56	TGTAGAAAGATATCAGGTCG	chr8	q24.12	121619203
GS7756	53	64	CCTGAGACATCGAGAGCTGC	chr8	q24.13	124105860
GS13580	51	60	CTAACCTAACAGCAGGACTC	chr8	q24.13	126018972
GS11251	51	64	CTCTGGAACTCGAGCGTGTG	chr8	q24.21	127638099
GS16157	43	60	CATCTTCGTCCATGTACCAG	chr8	q24.21	128243262
GS11840	59	60	GTTAAGCCTGCACTGAATGG	chr8	q24.21	129069430
GS14934	51	64	GTGGCTGGCATTAGCAGTGC	chr8	q24.22	132738667
GS16030	37	64	CTGAGTGGAGAGCCCAAGCA	chr8	q24.22	133646300
GS1548	45	58	CTTGCTAGAGCTAATCATGG	chr8	q24.22	134322475
GS12110	45	60	CTATGCTTGCTTCAGTGAGG	chr8	q24.22	135813718
GS8984	55	60	TTTGCATAGGGAGGTAGCAC	chr8	q24.23	136694974
GS6193	49	62	GGCTGTGTCTCTCAGAATCC	chr8	q24.3	142276157
GS10276	35	64	TTGGTGCAGAGGTCCCATGG	chr8	q24.3	143854892
GS3262	63	58	TGTAAGAGCTCACATGTCAC	chr8	q24.3	144919089
GS16399	57	64	GTGACGGTGATGACCCAGCA	chr8	q24.3	146034728

## Sheet: chr9(plate17)
locus name	length from PstI	Tm	primer	chr	band	bp from pter
GS5719	41	58	CTGTGTTGGATAGTTTGGCT	chr9	p24.3	2014332
GS11828	51	62	ACCTCTCACTCTTCAGGCCA	chr9	p24.1	4714351
GS16338	49	60	GTCATCATGATTGGAGGCCA	chr9	p24.1	5454669
GS12817	43	60	GTCAATCTTTGAGCTGGCAG	chr9	p24.1	5913407
GS8588	49	58	GTAGGACTTGCCAATAAAGC	chr9	p24.1	7154640
GS6048	55	58	TGCATCACTGATGGAATGTC	chr9	p23	9698233
GS13913	39	60	GGCCATCACTTATGCTACTC	chr9	p23	10171683
GS16025	49	60	TTACACTCTCGAAAGGCCTC	chr9	p23	12811328
GS12172	41	60	GGTAATGTTTCCATGGCCTC	chr9	p23	13258830
GS12964	63	62	CTGGACCTGTTTAACCCTGC	chr9	p22.3	14612787
GS15680	61	58	ATCACCACCAATACTCTCTC	chr9	p22.3	15449536
GS8256	35	60	CTATGTCTCACTGCATCTGC	chr9	p22.2	18034248
GS13800	41	58	CAGACCCATGTTAGATAGTC	chr9	p22.1	19501962
GS12608	53	60	CTCTCTCGTACCAAGTAACC	chr9	p21.3	21005820
GS6268	55	64	CCCCTGCAAACTTCGTCCTC	chr9	p21.3	21964629
GS6098	57	56	CTATAAGACTTACTGTGGCT	chr9	p21.3	24577375
GS10444	51	64	ACCACTGGTGGTTGCACTCC	chr9	p21.2	25668684
GS4613	49	60	GTGGCATTCAGCCTTATGAG	chr9	p21.2	26986431
GS5292	35	60	GTCCTGGTGTTTTATGCCCA	chr9	p21.2	27812298
GS5431	55	58	CTTGAAGGAGTAAGTCAAGC	chr9	p21.1	29547773
GS12198	55	58	CTCTATCACTCTTACGTCAG	chr9	p21.1	32449388
GS13160	41	60	CTTCCAGCCTACAATCAGCA	chr9	p21.1	32540208
GS506	43	58	GTGATATGGTAGGGAAAGCT	chr9	p13.3	33810614
GS4440	49	62	GTGCCAAGTATGCCAGTTGC	chr9	p13.3	34245511
GS15866	45	58	GTGTTGTGTTTTACAGCCGT	chr9	p13.3	34604762
GS12236	37	64	GCTCCACTGCTAAGAGCGTG	chr9	p13.3	35599729
GS904	41	62	TTGTCGCACATTCCAGGAGG	chr9	p13.3	36153530
GS2293	47	64	GTCACGGACTGAGAGTGGGA	chr9	p13.2	37418352
GS5743	37	64	GTTGGCGACTTGGGAGAAGG	chr9	p13.2	37928392
GS11960	39	58	ATCTCCCAACCATTCAAGAC	chr9	p13.2	38397068
GS5692	43	60	ACTTGGGGTGAAATGAGTGG	chr9	p12	43416274
GS12524	35	60	GTTCTAAGTGCTGCTGTCTG	chr9	q21.11	68824198
GS8084	37	58	GTAAGACATCCTAGCTTTCC	chr9	q21.11	68854455
GS14556	41	58	CATAGACGCTGTATTTGAGG	chr9	q21.11	69749102
GS13859	45	62	CTGGCTACTGGAGAAACCTG	chr9	q21.11	70235209
GS4669	55	60	ACTGAGTCATGCAGAACAGC	chr9	q21.13	72208686
GS17094	49	58	TTACAGAAGCATGCTAGTCC	chr9	q21.13	73021919
GS13014	45	60	TTGCAAACTGCCGTGATGGT	chr9	q21.13	74529951
GS10194	47	62	TACCAACACTCACCACCTGC	chr9	q21.13	74905456
GS12872	43	62	ACAGGATGATGCAACCCAGG	chr9	q21.2	76454637
GS5017	65	58	TTCATGTATGGAGCAGTCCA	chr9	q21.2	77834171
GS164	49	60	ATCAGAGTCTGTCAGAGACG	chr9	q21.31	79507966
GS14886	45	62	CAGGTAAGCCAAAGTCGCAG	chr9	q21.31	80981635
GS3388	37	58	TTGCTAAAGGGAGCATAACC	chr9	q21.32	81407701
GS17254	59	62	ATGCAGTGTTCCGCTGACCA	chr9	q21.32	82832477
GS7127	35	62	GCCATGCAAACAGCCAAGCT	chr9	q21.32	83487480
GS7979	59	58	TTGTTCCAAGCGAAAGAAGG	chr9	q21.33	84671441
GS4680	51	62	CAGGAGAACAACCAGGTAGC	chr9	q21.33	85880247
GS7530	49	62	GTACTGGTTGTAGGCGTAGC	chr9	q21.33	86791064
GS1624	53	60	TTTACTGGGCACAACTGTCC	chr9	q22.1	88327571
GS3856	39	58	CTCTTCTTGGTTGAAGAGCA	chr9	q22.2	89164380
GS12974	43	64	CCAGTGCCGTGGGTTAAAGG	chr9	q22.2	90447673
GS12629	53	58	TTCAGCTCTAAGTTCAGGCT	chr9	q22.31	91134039
GS6064	41	58	TTTTGTCCTGTCTACTGGAG	chr9	q22.31	92699209
GS13963	53	66	TCCCAGCTCCTTCCTGCGAG	chr9	q22.31	93167526
GS2211	37	60	ACTCAGGACTCTAACTCTCC	chr9	q22.32	94454099
GS10930	65	60	CACATTCCTACTGGGAATGC	chr9	q22.32	96163029
GS13875	57	64	ATTGCCCTCTAGGACCCTGC	chr9	q22.33	96954164
GS10850	47	58	CTAATATAGGCCAGAGTCCT	chr9	q22.33	98043722
GS4051	65	62	CCCCCATATTGTACCACTCC	chr9	q22.33	99068499
GS10466	41	56	GTATCTTGAATGGAGTTGTC	chr9	q31.1	100141662
GS17464	43	56	ATTCCAACAAGCTAGATGGA	chr9	q31.1	101418668
GS13657	37	64	ATGTGGACAGGTGGTGCCAG	chr9	q31.1	104590843
GS9399	65	60	GTCCACTTAGACAACTCCTG	chr9	q31.1	104723698
GS973	53	60	GTCTACAAACTCAGTCCAGC	chr9	q31.2	105476913
GS7037	57	64	GTGGTGGGATGCATGGTGAC	chr9	q31.2	106863325
GS3794	65	60	GTGTGCTCTCCAACTAAGTC	chr9	q31.2	107179722
GS14712	47	58	GTACTGTCTCACTCAATTCC	chr9	q31.3	108916466
GS16579	37	66	CTAGGCCACAGGTCTCCGCT	chr9	q31.3	109225591
GS4269	35	58	CTTTCTCCATATACCACCCA	chr9	q31.3	111215027
GS2836	61	58	CATGGAGACTGTAGTAACTC	chr9	q31.3	111776347
GS8023	65	58	TGTGTAGGTAGAAGAGTCTC	chr9	q32	112710696
GS4501	65	62	GTCAGTGTGTGACAGAGCAC	chr9	q32	113237308
GS17017	43	64	CCTGTCCCAGGTCTTCAAGG	chr9	q32	114141614
GS6325	35	58	ATGGGTTAGAAGTTAGGGAG	chr9	q33.1	114902972
GS11365	53	62	AGTGGCTCAGGAATGCAGCT	chr9	q33.1	116233409
GS13423	55	60	TCCTCTGCAAATGGCTACTC	chr9	q33.1	117572005
GS14841	65	60	GTTACCATATGGCAGCTACC	chr9	q33.2	119675290
GS11535	43	56	CAATCTCTGGTTTACATGCT	chr9	q33.2	120802105
GS6672	51	62	GTCCCAGGAGTCTGTATCCA	chr9	q33.2	121616495
GS6390	55	58	GTTGGAAATCTACTGGACCA	chr9	q33.3	122964453
GS4295	55	60	CTCTAGCTCCGTAATTGCAG	chr9	q33.3	124186528
GS3689	57	56	GTGTTTATAGTCGTGATTGC	chr9	q33.3	125286401
GS7633	43	62	GTAGATGGAGCTGGTGTCGT	chr9	q33.3	126935720
GS9004	45	56	CCATTATGTTTACTGGTTCC	chr9	q34.11	127590140
GS773	37	64	CTGAGGCTCCGACATGTGGT	chr9	q34.11	128018298
GS13710	59	60	CTGATTGGGAAGAGTCATGC	chr9	q34.11	128391749
GS5511	63	60	GAGAACCAACACAACGTGTG	chr9	q34.11	128981404
GS6370	61	64	GTGCTCAAGCCGGTACTCCT	chr9	q34.11	129728635
GS5652	51	64	CTCACCGAGACACTCAGTGG	chr9	q34.13	132966047
GS1912	61	64	TGGGTGTTCAGGTCACCCTC	chr9	q34.2	133265519
GS17940	53	64	GTCCATCTGCATGTCCCGCA	chr9	q34.2	134549722
GS2159	55	62	CAGCAGCATCTTCTAGCAGC	chr9	q34.3	135622198
GS3257	43	64	AGAGACGGGTGCTCAGTCTG	chr9	q34.3	136671166
GS13324	55	62	GTCCTGGTCATCTGACACCA	chr9	q34.3	137153886
GS17510	35	62	CTGACTGGTTCTCAACGTCG	chr9	q34.3	137784446

## Sheet: chr10(plate19)
locus name	length from PstI	Tm	primer	chr	band	bp from pter
GS12443	61	62	GTAGTGTCGGTAGCTTCTGG	chr10	p15.3	853224
GS13537	65	64	GTTGCTGCGCTGAGAGAACC	chr10	p15.3	1162686
GS2729	65	62	GTGTTTCTGGCAAGACCGCT	chr10	p15.2	3168566
GS15675	37	60	GTATGCCTTAGCATGCTTCC	chr10	p15.1	3825085
GS7572	51	62	GTAAAGTCAGCTGCCACCAG	chr10	p15.1	5541362
GS13942	61	60	GTCTTGGTATGCAACAGCCA	chr10	p15.1	6197612
GS5116	37	62	CTGGCACATCTGGCAATACC	chr10	p14	7869826
GS6989	59	58	GTACCTAGCTAGTTACAAGG	chr10	p14	8093124
GS1521	37	62	GTTACCACCTACCGTTGGAC	chr10	p14	11331163
GS4476	37	60	ATGGAAACCTGTGTGCTTCC	chr10	p13	12334983
GS17967	43	56	GTGATGTGATTTAGAGAGTC	chr10	p13	13725152
GS1094	39	56	GTTTTCTGCAACACTTAGGT	chr10	p13	14940501
GS14060	37	60	CTTCTCTGCTAGTGCTTGCA	chr10	p13	16591838
GS5475	59	64	GTATTCGCTCTGCGCCTCCA	chr10	p12.33	17312561
GS10243	43	58	TTGAGTGTTTGCGGTTTCTG	chr10	p12.33	18470528
GS9188	61	58	TTTCAGCTGCTGTCATACAC	chr10	p12.31	19002972
GS4308	45	60	GTTACAGTCTCCAGAAGGAC	chr10	p12.31	21099360
GS5105	65	58	ATGTCAGAAGAACAAGCAGG	chr10	p12.31	21830417
GS12597	49	62	GGAGACAGGAGCAACTTGTC	chr10	p12.2	22929629
GS10151	51	62	GTAGGTCCAAAGAGAGCCCT	chr10	p12.2	24574373
GS5417	57	62	CTAACACAGCCTAGGCTCCA	chr10	p12.1	25334509
GS13511	51	62	TTCTACCCGTTGAAGGGCAG	chr10	p12.1	26631563
GS10370	37	56	AAAAGGAAGTCTAGAACACG	chr10	p12.1	27874755
GS5802	63	64	ACCGCGCCTAGGACATAGGA	chr10	p12.1	28959665
GS16644	59	62	CTCTCTGCTCGGAATGTCAG	chr10	p11.23	29799063
GS6699	55	64	GTGGGTTCTGCATCACCCTG	chr10	p11.22	31644590
GS469	37	64	GTCTGTCATCCGCCAGTCTG	chr10	p11.22	32334397
GS7917	63	64	GTAGGAATCCTCTCCGGGAG	chr10	p11.22	33582996
GS10905	61	64	GCACAGGCAAGGGTAAGCAC	chr10	p11.21	34653448
GS6869	43	62	CTCCTACTCGGTAGTTCCAG	chr10	p11.21	35899002
GS8074	39	58	GTTAAGCCTGGATATGAGAC	chr10	p11.21	36151830
GS258	53	62	GAGAATGAACCCAGTCCCAG	chr10	q11.21	42646710
GS18078	59	64	AAACGGGACACCACGGTTCC	chr10	q11.21	44199536
GS2228_1	55	64	CCTGATGCGAGCAGAGATGG	chr10	q11.21	45278576
GS2228_2	59	60	GGTGGTAGACATCTACTACG	chr10	q11.21	45258901
GS7023	65	64	TCCACTAGACAGGCTCCTCC	chr10	q11.23	51220907
GS2608	51	56	TTCTGTGATTCAATGGTACC	chr10	q11.23	52239599
GS6191	41	64	CATAGCGTGACGCATGCAGC	chr10	q21.1	53744804
GS3178	41	62	GTCTCATCTGCCATTCCCGA	chr10	q21.1	59808948
GS12365	61	58	TATCAGACTGCATCAAGCAC	chr10	q21.1	60429319
GS14157	59	60	GTATAGAGTGCACTTGCGGA	chr10	q21.2	61505259
GS12630	63	58	GTTTGCCTTTAAGAGTCCAC	chr10	q21.2	62293669
GS15648	49	62	CTTGTGGCTAGTAGCGACTG	chr10	q21.2	63623468
GS8693	51	58	TTAGCTGCTATTGCAGTTGC	chr10	q21.3	65048837
GS12571	65	58	GCTTGGTAAAGTTGACAGGA	chr10	q21.3	69231050
GS943	37	58	GTTAGTTCACTAGAACCAGG	chr10	q21.3	69763866
GS14176	37	64	AGAGCTCAGCCACTCTCCAG	chr10	q22.1	70837361
GS9436	49	62	GGTACGTCAATGTCAGGAGC	chr10	q22.1	72739397
GS2495	41	62	CTTCCAGGTGAACCATGGTC	chr10	q22.1	73256796
GS539	51	62	TTCACAGCAGTCGGACTCAC	chr10	q22.1	73702868
GS6950	51	56	GAACATTATGCTGTACTCAG	chr10	q22.2	75557029
GS18260	55	64	CTGAAGATGCTGACGGCACG	chr10	q22.2	76830936
GS6049	61	60	CAAGTGACGGAGAAAGTTCC	chr10	q22.3	77889132
GS10854	47	64	TTGGAGGACATGTGGCGGTG	chr10	q22.3	79222610
GS10382	53	62	TTCTGCCAGTCCGAAGTGTG	chr10	q22.3	80740127
GS17554	47	58	TTTCCTCGTAGCAGATTCTG	chr10	q22.3	81694626
GS2011	49	60	TCACTAGTCTTCCACCTGAC	chr10	q22.3	82176461
GS5315	59	56	TCTGGTATAAGCCATTACAC	chr10	q23.1	85367001
GS15908	47	62	GCTCTCTCCAAGTTCCATGC	chr10	q23.1	86216143
GS5688	53	62	GTTGCACATGCCTTCAGCCT	chr10	q23.2	88690670
GS1218	53	58	CTTGTGCCTTTCTACTTGAG	chr10	q23.31	89568847
GS6486	47	60	GTGTTTGCTGTGACTGATGC	chr10	q23.31	90953448
GS7447	43	58	GAGATTAGATACCTCCAGTG	chr10	q23.31	91336473
GS2372	37	64	TGTGCATTCCTGAGCGGCTG	chr10	q23.32	93045406
GS8648	41	60	CACTTTAGACTCCACTGGTG	chr10	q23.32	93781319
GS16180	35	58	GTAGGAAAGAGCCTATAACC	chr10	q23.33	95652773
GS1700	55	58	CCAATATACATGGCCATGAC	chr10	q23.33	96736746
GS16209	61	58	AGAACGTCTTCCTTGATGCA	chr10	q24.1	97907032
GS16730	63	60	TGGCCTTTGTAAGTGCAGGA	chr10	q24.1	99071295
GS12633	41	62	GTACAGGCCACAAACACACG	chr10	q24.2	100168268
GS12134	63	56	TCGGCAATGTATTCATTCTG	chr10	q24.2	101608473
GS1951	49	64	GTCAGGAGGCAGACTGACCT	chr10	q24.31	102298394
GS632	59	56	ATGAATCTAGGAATCTCCCT	chr10	q24.32	103524248
GS3968	53	64	CTGCTGGCCGTCTTCATTCC	chr10	q24.33	104850547
GS8266	61	64	GACCCAGGACTTCCATCTGC	chr10	q24.33	105497353
GS6941	35	58	TGTTAAACTCTGCACAGGCT	chr10	q25.1	106069362
GS16056	57	60	GTGAGTGGGTAGAATTCCTG	chr10	q25.2	111891683
GS1541	45	60	CATAGGCAGTGTCACATAGC	chr10	q25.2	112651214
GS2854	39	56	TTTTCTTATGCACTGCACAC	chr10	q25.2	114180260
GS12376	47	62	GCAGTTCCGGTACAAAGAGG	chr10	q25.3	115340623
GS15397	35	56	AAGTTGTAACTCTCATCGGT	chr10	q25.3	116720646
GS14110	35	60	CTGTAGCCATACAGTCACCT	chr10	q25.3	117697224
GS11011	45	58	CAGGATGTGAGTATCTTAGG	chr10	q25.3	118645117
GS2674	65	62	GTGGGCCTGTTAGTCTTCGA	chr10	q26.11	119754712
GS14667	59	60	CTCAACTCAGTCACACTCCA	chr10	q26.11	121219071
GS14727	41	56	CTGATAATAGGCTTGAACAG	chr10	q26.12	122524345
GS17936	43	60	GTACCAAGGATGAGAGACAC	chr10	q26.13	123981426
GS14888	37	58	GTTAAGAGGTAGCAAGACTG	chr10	q26.13	124732416
GS11615	37	64	AGCAGACGCACCACGTTGGT	chr10	q26.13	125492847
GS8073	53	56	ATGCTAATGCTCAATGAACC	chr10	q26.13	126940958
GS13861	55	64	CTTCTCTGGACACCCTCTGC	chr10	q26.2	127518902
GS1972	47	62	CTCTGCAACTCGGCTTAGCA	chr10	q26.2	129563681
GS14974	39	64	GCCAGGTTCCAGTGGATGGA	chr10	q26.2	129854030
GS1829	47	60	CTGCATACCACTGTACACGT	chr10	q26.3	131857295
GS17595	39	62	TAGCTTGAGAGGACAGGCCA	chr10	q26.3	134030121
GS1916	51	64	CTCAGTGAGGAGGTCACACC	chr10	q26.3	135258771

[truncated: 13 more sheets: chr11(plate20), chr12(plate21), chr13(plate14), chr14(plate16), chr15(plate12), chr16(plate18), chr17(plate22), chr18(plate10), chr19(plate8), chr20（plate6）, chr21(plate16), chr22(plate18), chrX(plate22,23)]
