# Supplementary material for: A novel technique for measuring variations in DNA copy-number: competitive genomic polymerase chain reaction
Source: BMC Genomics. 2007 Jul 2;8:206. doi: 10.1186/1471-2164-8-206 (PMC1920520; doi:10.1186/1471-2164-8-206)
Supplement: Additional file 2 — Primers for figure 4c [file 1471-2164-8-206-S2.xls]

## Sheet: N-myc
locus name	length from PstI	Tm	primer	chr	band	bp from pter
p24.3_33	48	52	CTTTATGTTGGAAGATTGAT	chr2	p24.3	14924970
p24.3_32	40	56	GTGCTGAGCTTAACAACATT	chr2	p24.3	14990213
p24.3_31	43	64	CTGGACGGGCCACACTTCTT	chr2	p24.3	15043887
p24.3_30	37	60	GTGGAGCCAGTAATGTACTG	chr2	p24.3	15083687
p24.3_29	40	64	AGGAGGTCTCAAGAGCGTGG	chr2	p24.3	15130880
p24.3_28	52	60	TTGCAACACAGGATGGTGAG	chr2	p24.3	15170478
p24.3_27	34	64	CTCTGGTTGCAGCCACTTGG	chr2	p24.3	15206753
p24.3_26	34	62	CTGGTAGAAGAGCCTTCCTC	chr2	p24.3	15249337
GS18240	35	56	AAATCTGATGGACCTAACTG	chr2	p24.3	15311927
p24.3_25	46	56	CTTTCACTAAGCCTTCCATT	chr2	p24.3	15369554
p24.3_24	40	58	TTGATGTCAAAGTGACCAGG	chr2	p24.3	15419290
p24.3_23	39	60	TGAGGGTTGCAGGTAAGTCT	chr2	p24.3	15457294
p24.3_22	31	60	GAGAACGTGTTCAAGGCCTT	chr2	p24.3	15501688
p24.3_21	44	58	TTCTTCCAGGTTAGCAAGTG	chr2	p24.3	15548662
p24.3_20	39	58	CCATCTACCTAGTCTATCAG	chr2	p24.3	15600095
p24.3_19	47	56	GTTGACCAACAAGTCATAGA	chr2	p24.3	15651940
p24.3_18	50	56	CTATTACCCACTGTCTTATC	chr2	p24.3	15704407
p24.3_17	30	60	CCATGTGTCATCCAAGAAGG	chr2	p24.3	15755116
p24.3_16	46	56	TTACATTGCACCACTAATCC	chr2	p24.3	15801351
GS5830	39	62	TATGGTTCAGGCAGGTGAGC	chr2	p24.3	15854580
GS5830	39	62	TATGGTTCAGGCAGGTGAGC	chr2	p24.3	15854580
p24.3_1	31	64	GTGTGAGGCCTGAGGACCTA	chr2	p24.3	15890708
p24.3_2	41	64	CAGTGGTCAGCATGAGCTCC	chr2	p24.3	15930885
p24.3_2	41	64	CAGTGGTCAGCATGAGCTCC	chr2	p24.3	15930885
p24.3_2_2	42	60	CTGAAGATGGTTACAGGCCT	chr2	p24.3	15931497
p24.3_3	54	56	GTTTGAAACCTGCAAGGTAA	chr2	p24.3	15985377
N-myc_1	44	54	TTAGAGAGCTTCCAATTAAG	chr2	p24.3	16032021
N-myc_2	41	66	GTGCGGTTGTCTGCGTGCTC	chr2	p24.3	16032318
p24.3_4	26	58	AGAATCTGACCAGGAAACAG	chr2	p24.3	16077260
p24.3_4	43	66	GTGGGCGTGCCTGGAAGACA	chr2	p24.3	16082632
p24.3_5	34	60	GTGGTATGGGCAAATCTGGT	chr2	p24.3	16123924
p24.3_6	37	68	TCTGGACCACAGTGCGGAGG	chr2	p24.3	16170654
p24.3_7	39	64	CTGGAGCTTCTCCACTCCAC	chr2	p24.3	16282815
p24.3_7	40	64	GGAAGCAGCCGTTCCAGTAG	chr2	p24.3	16300557
p24.3_8	32	60	AGGACCTCAATGACACTTCC	chr2	p24.3	16320323
p24.3_9	39	56	GATGTGTTAATGATTTAGCT	chr2	p24.3	16362152
p24.3_10	39	56	AGAAGCAATGTCACCTTACA	chr2	p24.3	16401823
p24.3_11	47	62	TTGTTGTGGAGAGTTGGGCC	chr2	p24.3	16444368
p24.3_12	39	56	CTCATATGCTCTGTGAATAC	chr2	p24.3	16490727
p24.3_13	32	58	TGGAGAAACGATTCTGCATC	chr2	p24.3	16537119
p24.3_14	38	60	TGCTGTTGCCTTCACATCTC	chr2	p24.3	16581437
p24.3_15	31	62	CTCCCTGTTGTCTCCTGTAC	chr2	p24.3	16621207
GS136	43	62	CTCCAGTCGGAGTAACTTCC	chr2	p24.3	16655812
p24.2_1	34	58	ATGATTTCTACACCCGGCTA	chr2	p24.2	16656383
p24.2_2	37	58	GCAATACATAAAGCACCCTC	chr2	p24.2	16706193
p24.2_3	33	66	GGCTGCCCACCTAAGCTCAG	chr2	p24.2	16763200
p24.2_4	29	60	AAGTGCCTATGGGCTGTAAA	chr2	p24.2	16818446
p24.2_5	31	62	CTCAGCTTGCAGAGGAGATG	chr2	p24.2	16872668
p24.2_6	43	58	CAAACCAGTCGTATTACAGG	chr2	p24.2	16933758
p24.2_7	36	64	TCAGGCCTTGTTGCCAAGCC	chr2	p24.2	16985675
p24.2_8	37	58	GTAGAAGCAACATGCTACAG	chr2	p24.2	17044846
p24.2_9	38	64	TCCAGTGGCCAAGACTGTCC	chr2	p24.2	17081495
p24.2_10	28	56	CACACAGCTTCAAACTTAGT	chr2	p24.2	17132999
p24.2_11	36	56	AAGACAGTGCTAAAATGGTG	chr2	p24.2	17185532
p24.2_12	38	52	GAAAGTTAGTCTTATGTCAT	chr2	p24.2	17222184
p24.2_13	60	60	CCAACATGGGGCTAAACAAG	chr2	p24.2	17263397
p24.2_14	40	60	CCTTAGGTATTAGGGTCCAG	chr2	p24.2	17322337
p24.2_15	39	60	AAGTGGACAGGCTACCAAAC	chr2	p24.2	17373881
p24.2_16	36	50	ATACTAGTATATTAAATGCC	chr2	p24.2	17426216
p24.2_17	40	60	CGCATGACTCTGTTACAGGT	chr2	p24.2	17478451
p24.2_18	38	62	TATCAGCCTGCTAGGGCTAC	chr2	p24.2	17519465
p24.2_19	36	60	TTAGTCCACCACTGATGCGT	chr2	p24.2	17564176
p24.2_20	63	60	TCCAGCAAGAAGCCATAGCT	chr2	p24.2	17617884
p24.2_21	42	54	TTCCTCTAACTATAGATAGC	chr2	p24.2	17665665
p24.2_22	39	56	GCAATTAGAAATGGAGTGTC	chr2	p24.2	17704209
p24.2_23	33	60	TTCTCACTGTGCATCCTGAC	chr2	p24.2	17751211
p24.2_24	31	62	ACTGGCAGGGTTGCAAAGTG	chr2	p24.2	17791909
p24.2_25	40	58	ATCAGCACAGACCATATCAG	chr2	p24.2	17838089
p24.2_26	46	60	CTCTTTCAGGAACTTGCCAC	chr2	p24.2	17891178
p24.2_27	40	64	GGGAACTAGCGTCTGCTTCG	chr2	p24.2	17933394
p24.2_28	39	64	GGGTTCCATCTACTGCTGGC	chr2	p24.2	17984034
GS16533	35	62	TTCCTCCTTGCGTTCCTGGT	chr2	p24.2	18035763
